# Supplementary material for: Proteomic Analysis of Myocardia Containing the Obscurin R4344Q Mutation Linked to Hypertrophic Cardiomyopathy
Source: Front Physiol. 2020 May 18;11:478. doi: 10.3389/fphys.2020.00478 (PMC7247546; doi:10.3389/fphys.2020.00478)
Supplement: FILE S1 — Relative abundance of proteins identified in the R4344Q-obscurin myocardia compared to wild-type. [file Table_1.XLSX]

## Sheet: Konstant_Exp2_Peptide-ANOVAs(du
Column #	Sort	Column ID	Gene Symbol (consensus)	Mean (I_KnockIn)	Mean (T_WT)	Avg (I_KnockIn + T_WT)	I_KnockIn_1Way vs. T_WT (p-val)	I_KnockIn_1Way vs. T_WT (ratio)	I_KnockIn_1Way vs. T_WT Lin(FC)	I_KnockIn_1Way vs. T_WT (Description)	I_KnockIn_1Way vs. T_WT 95% lower limit	I_KnockIn_1Way vs. T_WT 95% upper limit	I_KnockIn_1Way vs. T_WT Log2(FC)	Mean (I_KnockIn) (1)	Entrez Gene ID (consensus 16)	chromosome	CytoLoc	Gene Symbol (consensus)	Gene Title (consensus)	Symbol_from_nomenclature_authority	Full_name_from_nomenclature_authority	type of gene (consensus)	SD Binned I_KnockIn_1Way vs. T_WT Log2(FC)
2715	1	255522788	BC004004	13.0865	12.6239	12.8552	0.00065662	1.37799	1.37799	I_KnockIn_1Way up vs T_WT	1.25602	1.5118	0.462567	13.0865	80748	17	17|17 B1	BC004004	cDNA sequence BC004004	BC004004	cDNA sequence BC004004	protein-coding	+2s
3041	2	551410867	Pars2	14.7303	15.1451	14.9377	0.00127284	0.750141	-1.33308	I_KnockIn_1Way down vs T_WT	-1.47145	-1.20773	-0.414767	14.7303	230577	4	4|4 C7	Pars2	prolyl-tRNA synthetase (mitochondrial)(putative)	Pars2	prolyl-tRNA synthetase (mitochondrial)(putative)	protein-coding	-2s
2842	3	283483966	Abat	14.9518	15.4635	15.2076	0.00174963	0.701412	-1.4257	I_KnockIn_1Way down vs T_WT	-1.62766	-1.24879	-0.511667	14.9518	268860	16	16|16 A3	Abat	4-aminobutyrate aminotransferase	Abat	4-aminobutyrate aminotransferase	protein-coding	-3s
2184	4	158937279	Mmel1	15.4035	15.2668	15.3352	0.00228512	1.09941	1.09941	I_KnockIn_1Way up vs T_WT	1.05841	1.14201	0.136733	15.4035	27390	4	4|4 E2	Mmel1	membrane metallo-endopeptidase-like 1	Mmel1	membrane metallo-endopeptidase-like 1	protein-coding	+1s
2994	5	443497949	Eno3	16.8289	16.5935	16.7112	0.00246352	1.17723	1.17723	I_KnockIn_1Way up vs T_WT	1.1012	1.25852	0.2354	16.8289	13808	11	11 B4|11 43.21 cM	Eno3	enolase 3, beta muscle	Eno3	enolase 3, beta muscle	protein-coding	+1s
1390	6	38371755	Ddah1	14.2865	13.7452	14.0159	0.0028212	1.45528	1.45528	I_KnockIn_1Way up vs T_WT	1.24107	1.70647	0.5413	14.2865	69219	3	3|3 H3	Ddah1	dimethylarginine dimethylaminohydrolase 1	Ddah1	dimethylarginine dimethylaminohydrolase 1	protein-coding	+3s
429	7	10048462	Slc25a20	16.1212	15.899	16.0101	0.00286913	1.16656	1.16656	I_KnockIn_1Way up vs T_WT	1.09241	1.24576	0.222267	16.1212	57279	9	9|9 F2	Slc25a20	solute carrier family 25 (mitochondrial carnitine/acylcarnitine translocase), member 20	Slc25a20	solute carrier family 25 (mitochondrial carnitine/acylcarnitine translocase), member 20	protein-coding	+1s
1929	8	123701991	Rbm26	14.5364	14.2477	14.392	0.00362023	1.22154	1.22154	I_KnockIn_1Way up vs T_WT	1.11545	1.33772	0.2887	14.5364	74213	14	14|14 E2.3	Rbm26	RNA binding motif protein 26	Rbm26	RNA binding motif protein 26	protein-coding	+2s
4064	9	569012254	Pir	15.5119	15.1894	15.3506	0.00449427	1.2505	1.2505	I_KnockIn_1Way up vs T_WT	1.12285	1.39265	0.3225	15.5119	69656	X	X|X F5	Pir	pirin	Pir	pirin	protein-coding	+2s
1734	10	93102417	Gars	15.9866	15.7872	15.8869	0.00465497	1.14819	1.14819	I_KnockIn_1Way up vs T_WT	1.07356	1.22801	0.199367	15.9866	353172	6	6 B3|6 27.29 cM	Gars	glycyl-tRNA synthetase	Gars	glycyl-tRNA synthetase	protein-coding	+1s
3453	11	568942464	Nagk	15.3404	15.5694	15.4549	0.00466861	0.853226	-1.17202	I_KnockIn_1Way down vs T_WT	-1.26616	-1.08488	-0.229	15.3404	56174	6	6|6 D1	Nagk	N-acetylglucosamine kinase	Nagk	N-acetylglucosamine kinase	protein-coding	-1s
180	12	6753520	Creg1	15.3066	14.9021	15.1044	0.0055404	1.32369	1.32369	I_KnockIn_1Way up vs T_WT	1.1472	1.52734	0.404567	15.3066	433375	1	1|1 H2.3	Creg1	cellular repressor of E1A-stimulated genes 1	Creg1	cellular repressor of E1A-stimulated genes 1	protein-coding	+2s
3088	13	568898574	LOC102641600	14.2741	14.532	14.4031	0.00554655	0.836324	-1.19571	I_KnockIn_1Way down vs T_WT	-1.30994	-1.09144	-0.257867	14.2741	102641600	12	-	LOC102641600	cytochrome c oxidase subunit 5B, mitochondrial	-	-	protein-coding	-2s
102	14	6679935	Gap43	13.2049	13.761	13.483	0.00629605	0.680138	-1.47029	I_KnockIn_1Way down vs T_WT	-1.80272	-1.19916	-0.5561	13.2049	14432	16	16 B4|16 28.37 cM	Gap43	growth associated protein 43	Gap43	growth associated protein 43	protein-coding	-3s
2802	15	269315840	Gadd45gip1	14.3077	14.6273	14.4675	0.00639863	0.801273	-1.24801	I_KnockIn_1Way down vs T_WT	-1.40389	-1.10945	-0.319633	14.3077	102060	8	8|8 C3	Gadd45gip1	growth arrest and DNA-damage-inducible, gamma interacting protein 1	Gadd45gip1	growth arrest and DNA-damage-inducible, gamma interacting protein 1	protein-coding	-2s
2628	16	244790299	Eml2	15.5918	16.0836	15.8377	0.00653601	0.711121	-1.40623	I_KnockIn_1Way down vs T_WT	-1.68724	-1.17203	-0.491833	15.5918	72205	7	7|7 A3	Eml2	echinoderm microtubule associated protein like 2	Eml2	echinoderm microtubule associated protein like 2	protein-coding	-2s
256	17	6755228	Ptpn11	15.131	14.8579	14.9945	0.00670494	1.2084	1.2084	I_KnockIn_1Way up vs T_WT	1.09135	1.33801	0.2731	15.131	19247	5	5|5 F	Ptpn11	protein tyrosine phosphatase, non-receptor type 11	Ptpn11	protein tyrosine phosphatase, non-receptor type 11	protein-coding	+2s
1549	18	61888838	Hsd17b10	15.1542	15.3095	15.2318	0.0070357	0.897946	-1.11365	I_KnockIn_1Way down vs T_WT	-1.18101	-1.05013	-0.1553	15.1542	15108	X	X|X F3	Hsd17b10	hydroxysteroid (17-beta) dehydrogenase 10	Hsd17b10	hydroxysteroid (17-beta) dehydrogenase 10	protein-coding	-1s
96	19	6679791	Akr1b8	12.9334	12.3096	12.6215	0.00709199	1.54096	1.54096	I_KnockIn_1Way up vs T_WT	1.21649	1.95198	0.623833	12.9334	14187	6	6 B1|6 14.91 cM	Akr1b8	aldo-keto reductase family 1, member B8	Akr1b8	aldo-keto reductase family 1, member B8	protein-coding	+3s
1859	20	116063542	Klhdc7a	10.8265	9.49873	10.1626	0.00711861	2.51014	2.51014	I_KnockIn_1Way up vs T_WT	1.51676	4.15412	1.32777	10.8265	242721	4	4|4 D3	Klhdc7a	kelch domain containing 7A	Klhdc7a	kelch domain containing 7A	protein-coding	+6s
2591	21	238231411	Cd300lg	15.3874	15.1639	15.2757	0.00716219	1.16759	1.16759	I_KnockIn_1Way up vs T_WT	1.07249	1.27112	0.223533	15.3874	52685	11	11 D|11 65.48 cM	Cd300lg	CD300 molecule like family member G	Cd300lg	CD300 molecule like family member G	protein-coding	+1s
2697	22	254911104	Fbxo6	14.148	14.448	14.298	0.00753813	0.81229	-1.23109	I_KnockIn_1Way down vs T_WT	-1.38202	-1.09664	-0.299933	14.148	50762	4	4 E2|4 78.67 cM	Fbxo6	F-box protein 6	Fbxo6	F-box protein 6	protein-coding	-2s
1088	23	30424876	Adhfe1	15.1025	16.0197	15.5611	0.00758382	0.52956	-1.88836	I_KnockIn_1Way down vs T_WT	-2.6911	-1.32507	-0.917133	15.1025	76187	1	1|1 A2	Adhfe1	alcohol dehydrogenase, iron containing, 1	Adhfe1	alcohol dehydrogenase, iron containing, 1	protein-coding	-6s
2890	24	300795920	Lancl1	16.2632	15.9072	16.0852	0.00774098	1.27987	1.27987	I_KnockIn_1Way up vs T_WT	1.11456	1.46971	0.356	16.2632	14768	1	1|1 C2-C5	Lancl1	LanC (bacterial lantibiotic synthetase component C)-like 1	Lancl1	LanC (bacterial lantibiotic synthetase component C)-like 1	protein-coding	+2s
3270	25	568921514	Pkn2	13.9965	13.7134	13.855	0.00776341	1.21675	1.21675	I_KnockIn_1Way up vs T_WT	1.08995	1.3583	0.283033	13.9965	109333	3	3 H1|3 66.69 cM	Pkn2	protein kinase N2	Pkn2	protein kinase N2	protein-coding	+2s
675	26	19482160	Cotl1	14.2789	14.0803	14.1796	0.00836026	1.14761	1.14761	I_KnockIn_1Way up vs T_WT	1.06057	1.24179	0.198633	14.2789	72042	8	8|8 E1	Cotl1	coactosin-like 1 (Dictyostelium)	Cotl1	coactosin-like 1 (Dictyostelium)	protein-coding	+1s
2934	27	342349351	Hyi	14.7165	16.0362	15.3764	0.00838726	0.400618	-2.49614	I_KnockIn_1Way down vs T_WT	-4.21757	-1.47733	-1.3197	14.7165	68180	4	-	Hyi	hydroxypyruvate isomerase (putative)	Hyi	hydroxypyruvate isomerase (putative)	protein-coding	-6s
2234	28	160707921	Anxa11	15.8158	15.9825	15.8992	0.00843468	0.890878	-1.12249	I_KnockIn_1Way down vs T_WT	-1.1995	-1.05042	-0.1667	15.8158	11744	14	14 A3|14 15.06 cM	Anxa11	annexin A11	Anxa11	annexin A11	protein-coding	-1s
4087	29	569019210	Kif1c	15.5026	14.893	15.1978	0.00995852	1.52584	1.52584	I_KnockIn_1Way up vs T_WT	1.18298	1.96806	0.6096	15.5026	16562	11	11|11 B3	Kif1c	kinesin family member 1C	Kif1c	kinesin family member 1C	protein-coding	+3s
819	30	21362329	Nmnat3	13.3762	13.1265	13.2514	0.0100318	1.18896	1.18896	I_KnockIn_1Way up vs T_WT	1.07102	1.31989	0.2497	13.3762	74080	9	9|9 E4	Nmnat3	nicotinamide nucleotide adenylyltransferase 3	Nmnat3	nicotinamide nucleotide adenylyltransferase 3	protein-coding	+2s
1966	31	124486877	Trim55	13.069	13.369	13.219	0.0108498	0.812252	-1.23114	I_KnockIn_1Way down vs T_WT	-1.39981	-1.0828	-0.3	13.069	381485	3	3|3 A2	Trim55	tripartite motif-containing 55	Trim55	tripartite motif-containing 55	protein-coding	-2s
3448	32	568941981	Dysf	15.2355	15.8392	15.5373	0.0118005	0.658079	-1.51957	I_KnockIn_1Way down vs T_WT	-1.98017	-1.16611	-0.603667	15.2355	26903	6	6 C3|6 36.14 cM	Dysf	dysferlin	Dysf	dysferlin	protein-coding	-3s
456	33	11968166	Ctsz	14.8598	14.2752	14.5675	0.0120791	1.49955	1.49955	I_KnockIn_1Way up vs T_WT	1.15841	1.94116	0.584533	14.8598	64138	2	2 H4|2 97.94 cM	Ctsz	cathepsin Z	Ctsz	cathepsin Z	protein-coding	+3s
3702	34	568968877	Ccdc6	13.9591	14.2391	14.0991	0.0120828	0.823591	-1.21419	I_KnockIn_1Way down vs T_WT	-1.37401	-1.07297	-0.28	13.9591	76551	10	10|10 B5.3	Ccdc6	coiled-coil domain containing 6	Ccdc6	coiled-coil domain containing 6	protein-coding	-2s
748	35	21312012	Ndufa8	17.0271	16.8283	16.9277	0.0121546	1.14777	1.14777	I_KnockIn_1Way up vs T_WT	1.05112	1.2533	0.198833	17.0271	68375	2	2|2 B	Ndufa8	NADH dehydrogenase (ubiquinone) 1 alpha subcomplex, 8	Ndufa8	NADH dehydrogenase (ubiquinone) 1 alpha subcomplex, 8	protein-coding	+1s
2586	36	237858808	AI462493	16.4121	16.1807	16.2964	0.0122135	1.174	1.174	I_KnockIn_1Way up vs T_WT	1.0596	1.30076	0.231433	16.4121	107197	19	19|19 A	AI462493	ubiquinol-cytochrome c reductase complex assembly factor 3	Uqcc3	ubiquinol-cytochrome c reductase complex assembly factor 3	protein-coding	+1s
213	37	6754186	Hexb	15.4099	15.2523	15.3311	0.0128776	1.11546	1.11546	I_KnockIn_1Way up vs T_WT	1.03908	1.19745	0.157633	15.4099	15212	13	13 D1|13 50.66 cM	Hexb	hexosaminidase B	Hexb	hexosaminidase B	protein-coding	+1s
2686	38	254675339	Prph	13.8465	14.2833	14.0649	0.0128907	0.738789	-1.35357	I_KnockIn_1Way down vs T_WT	-1.64761	-1.112	-0.436767	13.8465	19132	15	15 55.72 cM|15 E-F	Prph	peripherin	Prph	peripherin	protein-coding	-2s
1788	39	110630015	Eif4g2	14.9927	14.6797	14.8362	0.0130227	1.24229	1.24229	I_KnockIn_1Way up vs T_WT	1.07859	1.43083	0.313	14.9927	13690	7	7 F1|7 58.0 cM	Eif4g2	eukaryotic translation initiation factor 4, gamma 2	Eif4g2	eukaryotic translation initiation factor 4, gamma 2	protein-coding	+2s
3221	40	568915919	Sirpa	13.6611	13.425	13.543	0.0137579	1.17778	1.17778	I_KnockIn_1Way up vs T_WT	1.05687	1.31251	0.236067	13.6611	19261	2	2 63.19 cM|2 F3	Sirpa	signal-regulatory protein alpha	Sirpa	signal-regulatory protein alpha	protein-coding	+1s
3245	41	568918355	Galk2	15.3134	15.4151	15.3643	0.0137668	0.931956	-1.07301	I_KnockIn_1Way down vs T_WT	-1.12426	-1.0241	-0.101667	15.3134	69976	2	2|2 F1	Galk2	galactokinase 2	Galk2	galactokinase 2	protein-coding	-0.5s
73	42	6679299	Phb	15.7433	15.4824	15.6128	0.014166	1.19823	1.19823	I_KnockIn_1Way up vs T_WT	1.06193	1.35201	0.2609	15.7433	18673	11	11 59.01 cM|11 D	Phb	prohibitin	Phb	prohibitin	protein-coding	+2s
3376	43	568934318	Pisd	15.6628	15.772	15.7174	0.0141698	0.927123	-1.07861	I_KnockIn_1Way down vs T_WT	-1.13451	-1.02546	-0.109167	15.6628	320951	5	5|5 B1	Pisd	phosphatidylserine decarboxylase	Pisd	phosphatidylserine decarboxylase	protein-coding	-0.5s
3445	44	568941608	Fgd5	12.4976	12.2267	12.3621	0.0143388	1.20659	1.20659	I_KnockIn_1Way up vs T_WT	1.06391	1.3684	0.270933	12.4976	232237	6	6|6 D1	Fgd5	FYVE, RhoGEF and PH domain containing 5	Fgd5	FYVE, RhoGEF and PH domain containing 5	protein-coding	+2s
2711	45	255069795	Vars	15.6589	15.5522	15.6055	0.0143492	1.07681	1.07681	I_KnockIn_1Way up vs T_WT	1.0247	1.13157	0.106767	15.6589	22321	17	17 B1|17 18.54 cM	Vars	valyl-tRNA synthetase	Vars	valyl-tRNA synthetase	protein-coding	+0.5s
1523	46	58037257	Dcaf7	12.8808	13.1452	13.013	0.014448	0.832506	-1.20119	I_KnockIn_1Way down vs T_WT	-1.35857	-1.06204	-0.264467	12.8808	71833	11	11|11 E1	Dcaf7	DDB1 and CUL4 associated factor 7	Dcaf7	DDB1 and CUL4 associated factor 7	protein-coding	-2s
4028	47	569007418	Prune2	14.936	14.6361	14.786	0.0148279	1.23106	1.23106	I_KnockIn_1Way up vs T_WT	1.06948	1.41704	0.2999	14.936	353211	19	19|19 B	Prune2	prune homolog 2 (Drosophila)	Prune2	prune homolog 2 (Drosophila)	protein-coding	+2s
2970	48	364502989	Cacna1c	14.4304	14.6894	14.5599	0.0151058	0.835628	-1.1967	I_KnockIn_1Way down vs T_WT	-1.35227	-1.05903	-0.259067	14.4304	12288	6	6 F1|6 55.86 cM	Cacna1c	calcium channel, voltage-dependent, L type, alpha 1C subunit	Cacna1c	calcium channel, voltage-dependent, L type, alpha 1C subunit	protein-coding	-2s
663	49	18266680	Oxct1	14.1788	14.4158	14.2973	0.0151827	0.848547	-1.17848	I_KnockIn_1Way down vs T_WT	-1.31808	-1.05368	-0.236933	14.1788	67041	15	15|15 A1	Oxct1	3-oxoacid CoA transferase 1	Oxct1	3-oxoacid CoA transferase 1	protein-coding	-1s
397	50	9789985	Ivd	16.3539	16.5471	16.4505	0.0155824	0.874664	-1.1433	I_KnockIn_1Way down vs T_WT	-1.25346	-1.04281	-0.1932	16.3539	56357	2	2|2 E4-E5	Ivd	isovaleryl coenzyme A dehydrogenase	Ivd	isovaleryl coenzyme A dehydrogenase	protein-coding	-1s
999	51	27370348	2900026A02Rik	12.498	12.6863	12.5922	0.0157099	0.877639	-1.13942	I_KnockIn_1Way down vs T_WT	-1.24658	-1.04148	-0.1883	12.498	243219	5	5|5 F	2900026A02Rik	RIKEN cDNA 2900026A02 gene	2900026A02Rik	RIKEN cDNA 2900026A02 gene	protein-coding	-1s
244	52	6755144	Lgals3bp	13.6981	13.14	13.4191	0.0157742	1.47226	1.47226	I_KnockIn_1Way up vs T_WT	1.12762	1.92224	0.558033	13.6981	19039	11	11|11 E	Lgals3bp	lectin, galactoside-binding, soluble, 3 binding protein	Lgals3bp	lectin, galactoside-binding, soluble, 3 binding protein	protein-coding	+3s
1251	53	31981693	Vasn	13.3437	13.7358	13.5397	0.0158273	0.762037	-1.31227	I_KnockIn_1Way down vs T_WT	-1.583	-1.08784	-0.392067	13.3437	246154	16	16|16 A1	Vasn	vasorin	Vasn	vasorin	protein-coding	-2s
918	54	22267472	Ddo	14.4507	15.6162	15.0335	0.0167125	0.44582	-2.24306	I_KnockIn_1Way down vs T_WT	-3.95346	-1.27263	-1.16547	14.4507	70503	10	10|10 B1	Ddo	D-aspartate oxidase	Ddo	D-aspartate oxidase	protein-coding	-6s
1729	55	91598596	Snx18	12.7657	13.1453	12.9555	0.0168727	0.768651	-1.30098	I_KnockIn_1Way down vs T_WT	-1.56556	-1.08111	-0.3796	12.7657	170625	13	13|13 D2.2	Snx18	sorting nexin 18	Snx18	sorting nexin 18	protein-coding	-2s
478	56	12963723	Rab3b	13.5284	14.0487	13.7886	0.0172152	0.697211	-1.43429	I_KnockIn_1Way down vs T_WT	-1.85146	-1.11111	-0.520333	13.5284	69908	4	4|4 C7	Rab3b	RAB3B, member RAS oncogene family	Rab3b	RAB3B, member RAS oncogene family	protein-coding	-3s
775	57	21312664	Nudt12	14.9989	14.2637	14.6313	0.0174192	1.66471	1.66471	I_KnockIn_1Way up vs T_WT	1.15904	2.39098	0.735267	14.9989	67993	17	17|17 E1.1	Nudt12	nudix (nucleoside diphosphate linked moiety X)-type motif 12	Nudt12	nudix (nucleoside diphosphate linked moiety X)-type motif 12	protein-coding	+3s
3477	58	568944836	Dyrk1b	14.7742	14.9293	14.8517	0.0174647	0.898049	-1.11352	I_KnockIn_1Way down vs T_WT	-1.20199	-1.03157	-0.155133	14.7742	13549	7	7|7 A3	Dyrk1b	dual-specificity tyrosine-(Y)-phosphorylation regulated kinase 1b	Dyrk1b	dual-specificity tyrosine-(Y)-phosphorylation regulated kinase 1b	protein-coding	-1s
2749	59	257467554	Slk	14.7372	14.5983	14.6677	0.0180072	1.10104	1.10104	I_KnockIn_1Way up vs T_WT	1.02756	1.17978	0.138867	14.7372	20874	19	19|19 D2	Slk	STE20-like kinase	Slk	STE20-like kinase	protein-coding	+1s
2338	60	166851828	Atp5d	13.4305	13.8364	13.6334	0.0180506	0.754765	-1.32492	I_KnockIn_1Way down vs T_WT	-1.62156	-1.08254	-0.4059	13.4305	66043	10	10|10 C1	Atp5d	ATP synthase, H+ transporting, mitochondrial F1 complex, delta subunit	Atp5d	ATP synthase, H+ transporting, mitochondrial F1 complex, delta subunit	protein-coding	-2s
1959	61	124486702	A1bg	15.9001	13.7105	14.8053	0.0183611	4.562	4.562	I_KnockIn_1Way up vs T_WT	1.52525	13.6449	2.18967	15.9001	117586	15	15|15 D1	A1bg	alpha-1-B glycoprotein	A1bg	alpha-1-B glycoprotein	protein-coding	> +6s
470	62	12963613	Jam3	14.7521	14.9723	14.8622	0.0184272	0.858466	-1.16487	I_KnockIn_1Way down vs T_WT	-1.30068	-1.04323	-0.220167	14.7521	83964	9	9|9 A4	Jam3	junction adhesion molecule 3	Jam3	junction adhesion molecule 3	protein-coding	-1s
2958	63	358439544	Immt	14.9097	15.3085	15.1091	0.0185258	0.758471	-1.31844	I_KnockIn_1Way down vs T_WT	-1.61051	-1.07934	-0.398833	14.9097	76614	6	6|6 C3	Immt	inner membrane protein, mitochondrial	Immt	inner membrane protein, mitochondrial	protein-coding	-2s
3840	64	568987554	Ogdhl	15.529	14.9893	15.2591	0.0187556	1.45364	1.45364	I_KnockIn_1Way up vs T_WT	1.1077	1.9076	0.539667	15.529	239017	14	14|14 B	Ogdhl	oxoglutarate dehydrogenase-like	Ogdhl	oxoglutarate dehydrogenase-like	protein-coding	+3s
3002	65	459352741	Ide	15.6579	15.5678	15.6128	0.0188018	1.06442	1.06442	I_KnockIn_1Way up vs T_WT	1.01718	1.11385	0.0900667	15.6579	15925	19	19 C2|19 32.24 cM	Ide	insulin degrading enzyme	Ide	insulin degrading enzyme	protein-coding	+0.5s
1850	66	115270968	Gvin1	13.6017	13.1997	13.4007	0.0190621	1.32137	1.32137	I_KnockIn_1Way up vs T_WT	1.0781	1.61954	0.402033	13.6017	74558	7	7|7 E3	Gvin1	GTPase, very large interferon inducible 1	Gvin1	GTPase, very large interferon inducible 1	protein-coding	+2s
1613	67	73622267	Mccc2	15.3007	15.4886	15.3947	0.0197542	0.877923	-1.13905	I_KnockIn_1Way down vs T_WT	-1.25396	-1.03468	-0.187833	15.3007	78038	13	13|13 D1	Mccc2	methylcrotonoyl-Coenzyme A carboxylase 2 (beta)	Mccc2	methylcrotonoyl-Coenzyme A carboxylase 2 (beta)	protein-coding	-1s
4041	68	569009379	Mcts1	14.2374	14.3975	14.3174	0.0200886	0.894963	-1.11736	I_KnockIn_1Way down vs T_WT	-1.21326	-1.02905	-0.1601	14.2374	68995	X	X|X A2	Mcts1	malignant T cell amplified sequence 1	Mcts1	malignant T cell amplified sequence 1	protein-coding	-1s
3808	69	568982851	Hist1h2al	13.8181	14.1214	13.9697	0.0206604	0.810378	-1.23399	I_KnockIn_1Way down vs T_WT	-1.44429	-1.05432	-0.303333	13.8181	667728	13	13|13 A5	Hist1h2al	histone cluster 1, H2al	Hist1h2al	histone cluster 1, H2al	pseudo	-2s
2524	70	226958579	Vwa8	15.755	15.4448	15.5999	0.021251	1.23985	1.23985	I_KnockIn_1Way up vs T_WT	1.05409	1.45835	0.310167	15.755	219189	14	14|14 D3	Vwa8	von Willebrand factor A domain containing 8	Vwa8	von Willebrand factor A domain containing 8	protein-coding	+2s
2688	71	254692859	Ndufa9	15.5342	15.3033	15.4187	0.0215281	1.17359	1.17359	I_KnockIn_1Way up vs T_WT	1.03949	1.32499	0.230933	15.5342	66108	6	6|6 F3	Ndufa9	NADH dehydrogenase (ubiquinone) 1 alpha subcomplex, 9	Ndufa9	NADH dehydrogenase (ubiquinone) 1 alpha subcomplex, 9	protein-coding	+1s
2993	72	442745912	Cp	17.0342	16.5483	16.7913	0.0217413	1.40043	1.40043	I_KnockIn_1Way up vs T_WT	1.08406	1.80912	0.485867	17.0342	12870	3	3|3 D	Cp	ceruloplasmin	Cp	ceruloplasmin	protein-coding	+2s
1254	73	31981822	Cst3	13.2826	13.8511	13.5669	0.0225075	0.674333	-1.48295	I_KnockIn_1Way down vs T_WT	-2.00747	-1.09548	-0.568467	13.2826	13010	2	2 G3|2 73.6 cM	Cst3	cystatin C	Cst3	cystatin C	protein-coding	-3s
2983	74	407264599	LOC100862446	15.2032	14.9795	15.0914	0.0229388	1.16775	1.16775	I_KnockIn_1Way up vs T_WT	1.03581	1.3165	0.223733	15.2032	100862446	4	-	LOC100862446	ferritin light chain 1	-	-	protein-coding	+1s
1056	75	29244556	Gmppb	16.1062	15.9598	16.033	0.0230426	1.10683	1.10683	I_KnockIn_1Way up vs T_WT	1.02318	1.19732	0.146433	16.1062	331026	9	9|9 F2	Gmppb	GDP-mannose pyrophosphorylase B	Gmppb	GDP-mannose pyrophosphorylase B	protein-coding	+1s
2592	76	238624114	Acot2	15.7973	15.5293	15.6633	0.02309	1.20417	1.20417	I_KnockIn_1Way up vs T_WT	1.04274	1.39058	0.268033	15.7973	171210	12	12|12 D3	Acot2	acyl-CoA thioesterase 2	Acot2	acyl-CoA thioesterase 2	protein-coding	+2s
3732	77	568973161	Git1	13.9796	14.1343	14.057	0.0232048	0.898319	-1.11319	I_KnockIn_1Way down vs T_WT	-1.20977	-1.02432	-0.1547	13.9796	216963	11	11|11 B5	Git1	G protein-coupled receptor kinase-interactor 1	Git1	G protein-coupled receptor kinase-interactor 1	protein-coding	-1s
648	78	18017605	Ube2n	16.2768	16.4572	16.367	0.0236269	0.882458	-1.1332	I_KnockIn_1Way down vs T_WT	-1.24934	-1.02785	-0.1804	16.2768	93765	10	10|10 C2	Ube2n	ubiquitin-conjugating enzyme E2N	Ube2n	ubiquitin-conjugating enzyme E2N	protein-coding	-1s
2381	79	171543853	Map1b	13.8451	14.1114	13.9782	0.0241613	0.831449	-1.20272	I_KnockIn_1Way down vs T_WT	-1.39046	-1.04033	-0.2663	13.8451	17755	13	13 D1|13 52.9 cM	Map1b	microtubule-associated protein 1B	Map1b	microtubule-associated protein 1B	protein-coding	-2s
1172	80	31559995	Crk	15.2166	14.9275	15.0721	0.0241683	1.22193	1.22193	I_KnockIn_1Way up vs T_WT	1.04385	1.4304	0.289167	15.2166	12928	11	11 45.92 cM|11 A-D	Crk	v-crk avian sarcoma virus CT10 oncogene homolog	Crk	v-crk avian sarcoma virus CT10 oncogene homolog	protein-coding	+2s
3470	81	568944126	Sspn	14.0851	13.8657	13.9754	0.0243618	1.1643	1.1643	I_KnockIn_1Way up vs T_WT	1.0328	1.31255	0.219467	14.0851	16651	6	6 G3|6 77.7 cM	Sspn	sarcospan	Sspn	sarcospan	protein-coding	+1s
832	82	21450253	Zdhhc5	13.1449	13.5074	13.3262	0.0247992	0.777798	-1.28568	I_KnockIn_1Way down vs T_WT	-1.56891	-1.05358	-0.362533	13.1449	228136	2	2|2 D	Zdhhc5	zinc finger, DHHC domain containing 5	Zdhhc5	zinc finger, DHHC domain containing 5	protein-coding	-2s
2483	83	225690597	Htatip2	15.5306	15.2162	15.3734	0.0251999	1.24347	1.24347	I_KnockIn_1Way up vs T_WT	1.04538	1.47908	0.314367	15.5306	53415	7	7|7 B5	Htatip2	HIV-1 Tat interactive protein 2	Htatip2	HIV-1 Tat interactive protein 2	protein-coding	+2s
3538	84	568952656	Kcnq1	14.9698	15.2747	15.1222	0.0253065	0.809517	-1.2353	I_KnockIn_1Way down vs T_WT	-1.46202	-1.04375	-0.304867	14.9698	16535	7	7 F5|7 88.12 cM	Kcnq1	potassium voltage-gated channel, subfamily Q, member 1	Kcnq1	potassium voltage-gated channel, subfamily Q, member 1	protein-coding	-2s
743	85	21311845	Slc25a22	15.6809	15.5122	15.5966	0.0253489	1.12407	1.12407	I_KnockIn_1Way up vs T_WT	1.02393	1.23401	0.168733	15.6809	68267	7	7|7 F5	Slc25a22	solute carrier family 25 (mitochondrial carrier, glutamate), member 22	Slc25a22	solute carrier family 25 (mitochondrial carrier, glutamate), member 22	protein-coding	+1s
1112	86	30794156	Uba7	14.853	14.5798	14.7164	0.0258331	1.20849	1.20849	I_KnockIn_1Way up vs T_WT	1.03809	1.40685	0.2732	14.853	74153	9	9 F2|9 59.07 cM	Uba7	ubiquitin-like modifier activating enzyme 7	Uba7	ubiquitin-like modifier activating enzyme 7	protein-coding	+2s
614	87	14547891	Ccl21a	13.6661	14.0221	13.8441	0.0259831	0.781328	-1.27987	I_KnockIn_1Way down vs T_WT	-1.56076	-1.04954	-0.356	13.6661	18829	4	4 A5|4 22.81 cM	Ccl21a	chemokine (C-C motif) ligand 21A (serine)	Ccl21a	chemokine (C-C motif) ligand 21A (serine)	protein-coding	-2s
2175	88	158749543	Ankhd1	12.9482	13.2194	13.0838	0.026012	0.828649	-1.20678	I_KnockIn_1Way down vs T_WT	-1.40374	-1.03746	-0.271167	12.9482	108857	18	18|18 B2-B3	Ankhd1	ankyrin repeat and KH domain containing 1	Ankhd1	ankyrin repeat and KH domain containing 1	protein-coding	-2s
970	89	27229036	Srpr	14.9909	14.861	14.926	0.0260219	1.09422	1.09422	I_KnockIn_1Way up vs T_WT	1.01776	1.17642	0.1299	14.9909	67398	9	9|9 A5.3	Srpr	signal recognition particle receptor ('docking protein')	Srpr	signal recognition particle receptor ('docking protein')	protein-coding	+1s
1813	90	112807186	Gcn1l1	13.6494	13.4557	13.5526	0.0264861	1.14372	1.14372	I_KnockIn_1Way up vs T_WT	1.02598	1.27497	0.193733	13.6494	231659	5	5|5 F	Gcn1l1	GCN1 general control of amino-acid synthesis 1-like 1 (yeast)	Gcn1l1	GCN1 general control of amino-acid synthesis 1-like 1 (yeast)	protein-coding	+1s
471	91	12963615	Tubb3	11.5427	12.0874	11.815	0.0265554	0.685534	-1.45872	I_KnockIn_1Way down vs T_WT	-1.9803	-1.07451	-0.5447	11.5427	22152	8	8|8 E1	Tubb3	tubulin, beta 3 class III	Tubb3	tubulin, beta 3 class III	protein-coding	-3s
1388	92	38142488	Pdpr	15.4293	15.6312	15.5303	0.0266051	0.869385	-1.15024	I_KnockIn_1Way down vs T_WT	-1.28835	-1.02693	-0.201933	15.4293	319518	8	8|8 E1	Pdpr	pyruvate dehydrogenase phosphatase regulatory subunit	Pdpr	pyruvate dehydrogenase phosphatase regulatory subunit	protein-coding	-1s
2369	93	170650659	Tbcb	14.7278	14.9049	14.8163	0.0267213	0.8845	-1.13058	I_KnockIn_1Way down vs T_WT	-1.24895	-1.02344	-0.177067	14.7278	66411	7	7|7 B1	Tbcb	tubulin folding cofactor B	Tbcb	tubulin folding cofactor B	protein-coding	-1s
2129	94	156151407	Dab2	14.6771	14.4814	14.5793	0.0268385	1.14528	1.14528	I_KnockIn_1Way up vs T_WT	1.02578	1.27871	0.1957	14.6771	13132	15	15 A|15 2.15 cM	Dab2	disabled 2, mitogen-responsive phosphoprotein	Dab2	disabled 2, mitogen-responsive phosphoprotein	protein-coding	+1s
2720	95	255653009	Rpl3l	16.1022	15.699	15.9006	0.0268512	1.32244	1.32244	I_KnockIn_1Way up vs T_WT	1.0538	1.65956	0.4032	16.1022	66211	17	17|17 A3.3	Rpl3l	ribosomal protein L3-like	Rpl3l	ribosomal protein L3-like	protein-coding	+2s
1900	96	118601013	Aprt	14.902	14.6239	14.763	0.0269291	1.21257	1.21257	I_KnockIn_1Way up vs T_WT	1.03665	1.41834	0.278067	14.902	11821	8	8 E1|8 71.91 cM	Aprt	adenine phosphoribosyl transferase	Aprt	adenine phosphoribosyl transferase	protein-coding	+2s
3459	97	568942658	Zfp422	15.3845	14.9852	15.1849	0.0269554	1.31884	1.31884	I_KnockIn_1Way up vs T_WT	1.05296	1.65184	0.399267	15.3845	67255	6	6|6 E3	Zfp422	zinc finger protein 422	Zfp422	zinc finger protein 422	protein-coding	+2s
2430	98	205361128	Gm12250	11.5715	10.5626	11.0671	0.0270702	2.01242	2.01242	I_KnockIn_1Way up vs T_WT	1.13842	3.55741	1.00893	11.5715	631323	11	11|11 B1.3	Gm12250	predicted gene 12250	Gm12250	predicted gene 12250	protein-coding	+6s
1645	99	83715998	Atp5k	16.4997	16.9742	16.737	0.0271102	0.719733	-1.3894	I_KnockIn_1Way down vs T_WT	-1.8165	-1.06273	-0.474467	16.4997	11958	5	5 F|5 53.11 cM	Atp5k	ATP synthase, H+ transporting, mitochondrial F1F0 complex, subunit E	Atp5k	ATP synthase, H+ transporting, mitochondrial F1F0 complex, subunit E	protein-coding	-2s
1770	100	110625722	Opa3	15.0466	15.203	15.1248	0.0271757	0.897261	-1.1145	I_KnockIn_1Way down vs T_WT	-1.21754	-1.02019	-0.1564	15.0466	403187	7	7|7 A3	Opa3	optic atrophy 3	Opa3	optic atrophy 3	protein-coding	-1s
2738	101	256773209	H2afv	16.1345	16.3854	16.2599	0.0276577	0.840333	-1.19	I_KnockIn_1Way down vs T_WT	-1.37251	-1.03177	-0.250967	16.1345	77605	11	11|11 A1	H2afv	H2A histone family, member V	H2afv	H2A histone family, member V	protein-coding	-2s
1863	102	116235489	Plin2	14.1868	13.9662	14.0765	0.0279938	1.16522	1.16522	I_KnockIn_1Way up vs T_WT	1.02737	1.32156	0.2206	14.1868	11520	4	4 C4|4 40.69 cM	Plin2	perilipin 2	Plin2	perilipin 2	protein-coding	+1s
3766	103	568976521	Smarcd2	13.8485	13.4632	13.6558	0.0282865	1.30619	1.30619	I_KnockIn_1Way up vs T_WT	1.04753	1.62872	0.385367	13.8485	83796	11	11|11 E1	Smarcd2	SWI/SNF related, matrix associated, actin dependent regulator of chromatin, subfamily d, member 2	Smarcd2	SWI/SNF related, matrix associated, actin dependent regulator of chromatin, subfamily d, member 2	protein-coding	+2s
2821	104	281182714	Plscr3	13.9759	13.5267	13.7513	0.0282893	1.36535	1.36535	I_KnockIn_1Way up vs T_WT	1.05562	1.76595	0.449267	13.9759	70310	11	11 B3|11 42.9 cM	Plscr3	phospholipid scramblase 3	Plscr3	phospholipid scramblase 3	protein-coding	+2s
1411	105	40353220	Bckdhb	14.085	14.3816	14.2333	0.028419	0.814169	-1.22825	I_KnockIn_1Way down vs T_WT	-1.45599	-1.03612	-0.2966	14.085	12040	9	9|9 E2	Bckdhb	branched chain ketoacid dehydrogenase E1, beta polypeptide	Bckdhb	branched chain ketoacid dehydrogenase E1, beta polypeptide	protein-coding	-2s
3256	106	568920201	Gmeb2	12.1649	12.0009	12.0829	0.0284573	1.12036	1.12036	I_KnockIn_1Way up vs T_WT	1.01977	1.23088	0.163967	12.1649	229004	2	2|2 H4	Gmeb2	glucocorticoid modulatory element binding protein 2	Gmeb2	glucocorticoid modulatory element binding protein 2	protein-coding	+1s
2020	107	126723336	Phb2	16.0869	15.8058	15.9464	0.0287831	1.21515	1.21515	I_KnockIn_1Way up vs T_WT	1.03352	1.42869	0.281133	16.0869	12034	6	6 F2|6 59.17 cM	Phb2	prohibitin 2	Phb2	prohibitin 2	protein-coding	+2s
3831	108	568986900	Ktn1	14.6547	14.2606	14.4576	0.0288476	1.31409	1.31409	I_KnockIn_1Way up vs T_WT	1.04713	1.64911	0.394067	14.6547	16709	14	14|14 C2	Ktn1	kinectin 1	Ktn1	kinectin 1	protein-coding	+2s
3679	109	568967043	Sf3a2	14.732	14.9475	14.8398	0.0289536	0.861248	-1.16111	I_KnockIn_1Way down vs T_WT	-1.31483	-1.02536	-0.2155	14.732	20222	10	10 C1|10 39.72 cM	Sf3a2	splicing factor 3a, subunit 2	Sf3a2	splicing factor 3a, subunit 2	protein-coding	-1s
3374	110	568934245	Snx17	12.7301	13.0844	12.9072	0.0290136	0.782285	-1.27831	I_KnockIn_1Way down vs T_WT	-1.56839	-1.04188	-0.354233	12.7301	266781	5	5|5 B1	Snx17	sorting nexin 17	Snx17	sorting nexin 17	protein-coding	-2s
4022	111	569006898	Vldlr	14.9027	14.7973	14.85	0.0290561	1.07577	1.07577	I_KnockIn_1Way up vs T_WT	1.01225	1.14327	0.105367	14.9027	22359	19	19 C1|19 21.77 cM	Vldlr	very low density lipoprotein receptor	Vldlr	very low density lipoprotein receptor	protein-coding	+0.5s
3466	112	568943154	Immt	15.7255	15.9078	15.8166	0.0292059	0.881297	-1.13469	I_KnockIn_1Way down vs T_WT	-1.26091	-1.02111	-0.1823	15.7255	76614	6	6|6 C3	Immt	inner membrane protein, mitochondrial	Immt	inner membrane protein, mitochondrial	protein-coding	-1s
486	113	13195608	Alg14	11.0913	10.6317	10.8615	0.029301	1.37513	1.37513	I_KnockIn_1Way up vs T_WT	1.05378	1.79448	0.459567	11.0913	66789	3	3|3 G1	Alg14	asparagine-linked glycosylation 14	Alg14	asparagine-linked glycosylation 14	protein-coding	+2s
2547	114	227908803	Nomo1	13.9577	13.5622	13.7599	0.0293067	1.3154	1.3154	I_KnockIn_1Way up vs T_WT	1.04609	1.65403	0.3955	13.9577	211548	7	7 B4|7 29.66 cM	Nomo1	nodal modulator 1	Nomo1	nodal modulator 1	protein-coding	+2s
2180	115	158854009	Lyrm7	14.544	15.5786	15.0613	0.0294231	0.488151	-2.04855	I_KnockIn_1Way down vs T_WT	-3.73274	-1.12425	-1.0346	14.544	75530	11	11|11 B1.3	Lyrm7	LYR motif containing 7	Lyrm7	LYR motif containing 7	protein-coding	-6s
1423	116	41152116	Lrrc47	13.4466	13.0442	13.2454	0.0297381	1.32177	1.32177	I_KnockIn_1Way up vs T_WT	1.04577	1.6706	0.402467	13.4466	72946	4	4|4 E2	Lrrc47	leucine rich repeat containing 47	Lrrc47	leucine rich repeat containing 47	protein-coding	+2s
11	117	6671571	Arf2	15.7318	15.4857	15.6088	0.0298715	1.18594	1.18594	I_KnockIn_1Way up vs T_WT	1.02752	1.36878	0.246033	15.7318	11841	11	11 E1|11 67.64 cM	Arf2	ADP-ribosylation factor 2	Arf2	ADP-ribosylation factor 2	protein-coding	+1s
1615	118	74271799	Acad11	14.7889	14.6063	14.6976	0.0300659	1.1349	1.1349	I_KnockIn_1Way up vs T_WT	1.02012	1.26259	0.182567	14.7889	102632	9	9|9 F1	Acad11	acyl-Coenzyme A dehydrogenase family, member 11	Acad11	acyl-Coenzyme A dehydrogenase family, member 11	protein-coding	+1s
2253	119	161086971	Capza1	14.5087	14.3384	14.4236	0.0301378	1.12527	1.12527	I_KnockIn_1Way up vs T_WT	1.01868	1.24301	0.170267	14.5087	12340	3	3 F2.2|3 45.88 cM	Capza1	capping protein (actin filament) muscle Z-line, alpha 1	Capza1	capping protein (actin filament) muscle Z-line, alpha 1	protein-coding	+1s
3409	120	568937543	Rilpl1	13.7108	13.4275	13.5692	0.0302472	1.21698	1.21698	I_KnockIn_1Way up vs T_WT	1.03107	1.4364	0.2833	13.7108	75695	5	5|5 F	Rilpl1	Rab interacting lysosomal protein-like 1	Rilpl1	Rab interacting lysosomal protein-like 1	protein-coding	+2s
1817	121	113199755	Armc6	13.1906	12.726	12.9583	0.0310505	1.37997	1.37997	I_KnockIn_1Way up vs T_WT	1.04902	1.81532	0.464633	13.1906	76813	8	8|8 B3.3	Armc6	armadillo repeat containing 6	Armc6	armadillo repeat containing 6	protein-coding	+2s
3124	122	568907510	Epha4	13.7632	13.563	13.6631	0.0311877	1.14883	1.14883	I_KnockIn_1Way up vs T_WT	1.02066	1.2931	0.200167	13.7632	13838	1	1 39.55 cM|1 C1-C5	Epha4	Eph receptor A4	Epha4	Eph receptor A4	protein-coding	+1s
1521	123	58037151	Bola1	15.4158	15.5738	15.4948	0.0315911	0.896267	-1.11574	I_KnockIn_1Way down vs T_WT	-1.22542	-1.01587	-0.158	15.4158	69168	3	3|3 F2	Bola1	bolA-like 1 (E. coli)	Bola1	bolA-like 1 (E. coli)	protein-coding	-1s
1752	124	109659843	Gucy1a2	12.4857	12.7415	12.6136	0.0317428	0.837523	-1.194	I_KnockIn_1Way down vs T_WT	-1.39007	-1.02558	-0.2558	12.4857	234889	9	9|9 A1	Gucy1a2	guanylate cyclase 1, soluble, alpha 2	Gucy1a2	guanylate cyclase 1, soluble, alpha 2	protein-coding	-2s
3257	125	568920225	Lsm14b	13.8729	13.9781	13.9255	0.0323155	0.929719	-1.07559	I_KnockIn_1Way down vs T_WT	-1.14537	-1.01007	-0.105133	13.8729	241846	2	2|2 H4	Lsm14b	LSM family member 14B	Lsm14b	LSM family member 14B	protein-coding	-0.5s
2416	126	194353999	Hdac6	13.8791	14.0967	13.9879	0.0324355	0.860015	-1.16277	I_KnockIn_1Way down vs T_WT	-1.32451	-1.02078	-0.217567	13.8791	15185	X	X A1.1|X 3.58 cM	Hdac6	histone deacetylase 6	Hdac6	histone deacetylase 6	protein-coding	-1s
2661	127	254540212	Mapk8ip3	14.2979	14.005	14.1515	0.0324831	1.2251	1.2251	I_KnockIn_1Way up vs T_WT	1.02799	1.46	0.2929	14.2979	30957	17	17 A3.3|17 12.53 cM	Mapk8ip3	mitogen-activated protein kinase 8 interacting protein 3	Mapk8ip3	mitogen-activated protein kinase 8 interacting protein 3	protein-coding	+2s
2974	128	390190197	Gcdh	15.7403	15.9824	15.8613	0.0325182	0.845514	-1.18271	I_KnockIn_1Way down vs T_WT	-1.36732	-1.02303	-0.2421	15.7403	270076	8	8 C3|8 41.28 cM	Gcdh	glutaryl-Coenzyme A dehydrogenase	Gcdh	glutaryl-Coenzyme A dehydrogenase	protein-coding	-1s
2033	129	133778955	H2-D1	14.761	14.4303	14.5956	0.0333751	1.25757	1.25757	I_KnockIn_1Way up vs T_WT	1.02983	1.53566	0.330633	14.761	14964	17	17 B1|17 18.61 cM	H2-D1	histocompatibility 2, D region locus 1	H2-D1	histocompatibility 2, D region locus 1	protein-coding	+2s
3121	130	568906989	Kdelc1	14.3302	14.0486	14.1894	0.0334962	1.21551	1.21551	I_KnockIn_1Way up vs T_WT	1.02514	1.44124	0.281567	14.3302	72050	1	1|1 C1	Kdelc1	KDEL (Lys-Asp-Glu-Leu) containing 1	Kdelc1	KDEL (Lys-Asp-Glu-Leu) containing 1	protein-coding	+2s
2245	131	161016799	Anxa4	14.5221	14.2894	14.4057	0.0336446	1.17506	1.17506	I_KnockIn_1Way up vs T_WT	1.02053	1.35299	0.232733	14.5221	11746	6	6 D1|6 37.75 cM	Anxa4	annexin A4	Anxa4	annexin A4	protein-coding	+1s
3010	132	482677666	Tpm2	14.9824	15.5758	15.2791	0.0337834	0.662764	-1.50883	I_KnockIn_1Way down vs T_WT	-2.16267	-1.05267	-0.593433	14.9824	22004	4	4|4 B1	Tpm2	tropomyosin 2, beta	Tpm2	tropomyosin 2, beta	protein-coding	-3s
3360	133	568933120	Dnajc2	12.6704	12.1488	12.4096	0.0358861	1.43555	1.43555	I_KnockIn_1Way up vs T_WT	1.03949	1.9825	0.5216	12.6704	22791	5	5 A3|5 9.97 cM	Dnajc2	DnaJ heat shock protein family (Hsp40) member C2	Dnajc2	DnaJ heat shock protein family (Hsp40) member C2	protein-coding	+3s
103	134	6679937	Gapdh	16.0041	16.1853	16.0947	0.0371065	0.881989	-1.1338	I_KnockIn_1Way down vs T_WT	-1.26992	-1.01227	-0.181167	16.0041	14433	6	6 F2|6 59.32 cM	Gapdh	glyceraldehyde-3-phosphate dehydrogenase	Gapdh	glyceraldehyde-3-phosphate dehydrogenase	protein-coding	-1s
3572	135	568956242	Kifc3	13.3444	13.1331	13.2387	0.0373364	1.15768	1.15768	I_KnockIn_1Way up vs T_WT	1.01405	1.32165	0.211233	13.3444	16582	8	8 D1|8 47.12 cM	Kifc3	kinesin family member C3	Kifc3	kinesin family member C3	protein-coding	+1s
1466	136	47078285	Kdelc2	14.3043	14.5401	14.4222	0.0373766	0.849214	-1.17756	I_KnockIn_1Way down vs T_WT	-1.36529	-1.01564	-0.2358	14.3043	68304	9	9|9 A5.3	Kdelc2	KDEL (Lys-Asp-Glu-Leu) containing 2	Kdelc2	KDEL (Lys-Asp-Glu-Leu) containing 2	protein-coding	-1s
1086	137	30424697	Stbd1	14.3091	14.6657	14.4874	0.0374548	0.781021	-1.28038	I_KnockIn_1Way down vs T_WT	-1.60159	-1.02358	-0.356567	14.3091	52331	5	5 E2|5 47.21 cM	Stbd1	starch binding domain 1	Stbd1	starch binding domain 1	protein-coding	-2s
314	138	7110709	Pts	15.4617	15.6721	15.5669	0.0374665	0.864298	-1.15701	I_KnockIn_1Way down vs T_WT	-1.3204	-1.01384	-0.2104	15.4617	19286	9	9|9 A5.3	Pts	6-pyruvoyl-tetrahydropterin synthase	Pts	6-pyruvoyl-tetrahydropterin synthase	protein-coding	-1s
2831	139	282165729	Epdr1	15.0013	14.7576	14.8795	0.0380355	1.18397	1.18397	I_KnockIn_1Way up vs T_WT	1.01525	1.38073	0.243633	15.0013	105298	13	13|13 A2	Epdr1	ependymin related protein 1 (zebrafish)	Epdr1	ependymin related protein 1 (zebrafish)	protein-coding	+1s
3212	140	568915193	Ctnnd1	14.6756	14.8279	14.7517	0.0397118	0.899815	-1.11134	I_KnockIn_1Way down vs T_WT	-1.22516	-1.00809	-0.1523	14.6756	12388	2	2 D|2 49.45 cM	Ctnnd1	catenin (cadherin associated protein), delta 1	Ctnnd1	catenin (cadherin associated protein), delta 1	protein-coding	-1s
342	141	7305635	Yme1l1	14.9543	15.095	15.0246	0.0402533	0.907079	-1.10244	I_KnockIn_1Way down vs T_WT	-1.20686	-1.00705	-0.1407	14.9543	27377	2	2|2 A3	Yme1l1	YME1-like 1 (S. cerevisiae)	Yme1l1	YME1-like 1 (S. cerevisiae)	protein-coding	-1s
530	142	13385268	Cyb5a	14.8649	15.5931	15.229	0.0405281	0.603671	-1.65653	I_KnockIn_1Way down vs T_WT	-2.64892	-1.03593	-0.728167	14.8649	109672	18	18 E4|18 57.53 cM	Cyb5a	cytochrome b5 type A (microsomal)	Cyb5a	cytochrome b5 type A (microsomal)	protein-coding	-3s
1152	143	31543255	Mme	17.366	17.1362	17.2511	0.0407244	1.17265	1.17265	I_KnockIn_1Way up vs T_WT	1.01096	1.36019	0.229767	17.366	17380	3	3 E1|3 29.97 cM	Mme	membrane metallo endopeptidase	Mme	membrane metallo endopeptidase	protein-coding	+1s
206	144	6754036	Got2	15.6748	15.9406	15.8077	0.0408019	0.831718	-1.20233	I_KnockIn_1Way down vs T_WT	-1.42765	-1.01257	-0.265833	15.6748	14719	8	8 D1|8 47.79 cM	Got2	glutamatic-oxaloacetic transaminase 2, mitochondrial	Got2	glutamatic-oxaloacetic transaminase 2, mitochondrial	protein-coding	-2s
677	145	19525731	Pofut2	14.3977	14.1119	14.2548	0.0411265	1.21906	1.21906	I_KnockIn_1Way up vs T_WT	1.01302	1.467	0.285767	14.3977	80294	10	10|10 C1	Pofut2	protein O-fucosyltransferase 2	Pofut2	protein O-fucosyltransferase 2	protein-coding	+2s
2183	146	158937256	Ndufaf7	13.2046	13.6565	13.4306	0.0411735	0.731079	-1.36784	I_KnockIn_1Way down vs T_WT	-1.83331	-1.02055	-0.4519	13.2046	73694	17	17|17 E3	Ndufaf7	NADH dehydrogenase (ubiquinone) 1 alpha subcomplex assembly factor 7	Ndufaf7	NADH dehydrogenase (ubiquinone) 1 alpha subcomplex assembly factor 7	protein-coding	-2s
588	147	13399310	Rps10	15.4266	15.6131	15.5198	0.0412719	0.878735	-1.138	I_KnockIn_1Way down vs T_WT	-1.28434	-1.00833	-0.1865	15.4266	67097	17	17|17 B1	Rps10	ribosomal protein S10	Rps10	ribosomal protein S10	protein-coding	-1s
1778	148	110625908	Nr1d1	15.8936	15.3876	15.6406	0.0414176	1.42007	1.42007	I_KnockIn_1Way up vs T_WT	1.02236	1.9725	0.505967	15.8936	217166	11	11|11 D	Nr1d1	nuclear receptor subfamily 1, group D, member 1	Nr1d1	nuclear receptor subfamily 1, group D, member 1	protein-coding	+3s
1479	149	50363232	Nes	13.8442	14.0007	13.9224	0.041518	0.897178	-1.11461	I_KnockIn_1Way down vs T_WT	-1.23398	-1.00678	-0.156533	13.8442	18008	3	3 F1|3 38.78 cM	Nes	nestin	Nes	nestin	protein-coding	-1s
3349	150	568931878	Acot7	14.8517	14.5643	14.708	0.0417748	1.22044	1.22044	I_KnockIn_1Way up vs T_WT	1.01209	1.47168	0.2874	14.8517	70025	4	4|4 E2	Acot7	acyl-CoA thioesterase 7	Acot7	acyl-CoA thioesterase 7	protein-coding	+2s
4107	151	575771952	Fhl2	17.2865	18.4701	17.8783	0.0421986	0.440252	-2.27143	I_KnockIn_1Way down vs T_WT	-4.92334	-1.04794	-1.1836	17.2865	14200	1	1|1 B	Fhl2	four and a half LIM domains 2	Fhl2	four and a half LIM domains 2	protein-coding	-6s
3550	152	568953858	Ank1	13.1982	12.6722	12.9352	0.0426056	1.4399	1.4399	I_KnockIn_1Way up vs T_WT	1.01988	2.0329	0.525967	13.1982	11733	8	8 A2|8 11.42 cM	Ank1	ankyrin 1, erythroid	Ank1	ankyrin 1, erythroid	protein-coding	+3s
218	153	6754426	Kcnj11	15.6711	15.4336	15.5524	0.0427152	1.179	1.179	I_KnockIn_1Way up vs T_WT	1.00879	1.37793	0.237567	15.6711	16514	7	7 B4|7 29.66 cM	Kcnj11	potassium inwardly rectifying channel, subfamily J, member 11	Kcnj11	potassium inwardly rectifying channel, subfamily J, member 11	protein-coding	+1s
1442	154	45597453	Slc27a4	13.7687	13.5134	13.641	0.0428335	1.19358	1.19358	I_KnockIn_1Way up vs T_WT	1.00929	1.41153	0.2553	13.7687	26569	2	2 B|2 20.64 cM	Slc27a4	solute carrier family 27 (fatty acid transporter), member 4	Slc27a4	solute carrier family 27 (fatty acid transporter), member 4	protein-coding	+2s
2613	155	240255600	Vwa1	14.985	15.1897	15.0874	0.0434187	0.867679	-1.1525	I_KnockIn_1Way down vs T_WT	-1.31927	-1.00681	-0.204767	14.985	246228	4	4|4 E2	Vwa1	von Willebrand factor A domain containing 1	Vwa1	von Willebrand factor A domain containing 1	protein-coding	-1s
3405	156	568937378	Clip1	14.1337	14.3896	14.2616	0.0434802	0.837445	-1.19411	I_KnockIn_1Way down vs T_WT	-1.41396	-1.00844	-0.255933	14.1337	56430	5	5|5 F	Clip1	CAP-GLY domain containing linker protein 1	Clip1	CAP-GLY domain containing linker protein 1	protein-coding	-2s
246	157	6755156	Prkg1	12.446	11.9244	12.1852	0.0444472	1.43551	1.43551	I_KnockIn_1Way up vs T_WT	1.01462	2.031	0.521567	12.446	19091	19	19|19 C2	Prkg1	protein kinase, cGMP-dependent, type I	Prkg1	protein kinase, cGMP-dependent, type I	protein-coding	+3s
1535	158	59797056	Nppa	13.526	14.2014	13.8637	0.0446567	0.626159	-1.59704	I_KnockIn_1Way down vs T_WT	-2.50486	-1.01823	-0.6754	13.526	230899	4	4 E2|4 78.66 cM	Nppa	natriuretic peptide type A	Nppa	natriuretic peptide type A	protein-coding	-3s
2875	159	295789100	Lclat1	16.2716	16.0051	16.1383	0.0450263	1.20291	1.20291	I_KnockIn_1Way up vs T_WT	1.00665	1.43745	0.266533	16.2716	225010	17	17|17 E2	Lclat1	lysocardiolipin acyltransferase 1	Lclat1	lysocardiolipin acyltransferase 1	protein-coding	+2s
3052	160	554894323	Traf3	16.3107	16.1847	16.2477	0.0451108	1.09129	1.09129	I_KnockIn_1Way up vs T_WT	1.00308	1.18725	0.126033	16.3107	22031	12	12 60.94 cM|12 F	Traf3	TNF receptor-associated factor 3	Traf3	TNF receptor-associated factor 3	protein-coding	+1s
1244	161	31981577	Pfdn2	14.4811	14.688	14.5846	0.0451857	0.866417	-1.15418	I_KnockIn_1Way down vs T_WT	-1.32552	-1.00499	-0.206867	14.4811	18637	1	1 H3|1 79.35 cM	Pfdn2	prefoldin 2	Pfdn2	prefoldin 2	protein-coding	-1s
2300	162	163965424	Tmem194	14.1223	14.4604	14.2913	0.0453175	0.791082	-1.26409	I_KnockIn_1Way down vs T_WT	-1.58535	-1.00793	-0.3381	14.1223	210035	10	10|10 D3	Tmem194	transmembrane protein 194	Tmem194	transmembrane protein 194	protein-coding	-2s
71	163	6679261	Pdha1	15.7048	15.9314	15.8181	0.0453201	0.854627	-1.1701	I_KnockIn_1Way down vs T_WT	-1.36191	-1.00531	-0.226633	15.7048	18597	X	X 73.95 cM|X F3-F4	Pdha1	pyruvate dehydrogenase E1 alpha 1	Pdha1	pyruvate dehydrogenase E1 alpha 1	protein-coding	-1s
1763	164	110347564	Cp	14.7726	14.4326	14.6026	0.0459703	1.26576	1.26576	I_KnockIn_1Way up vs T_WT	1.00684	1.59126	0.34	14.7726	12870	3	3|3 D	Cp	ceruloplasmin	Cp	ceruloplasmin	protein-coding	+2s
2330	165	165972321	Lemd2	15.2637	15.3898	15.3268	0.0464203	0.916347	-1.09129	I_KnockIn_1Way down vs T_WT	-1.18825	-1.00224	-0.126033	15.2637	224640	17	17|17 A3.3	Lemd2	LEM domain containing 2	Lemd2	LEM domain containing 2	protein-coding	-1s
1906	166	119372304	Atl2	14.1523	14.0198	14.0861	0.0466959	1.09619	1.09619	I_KnockIn_1Way up vs T_WT	1.00217	1.19903	0.1325	14.1523	56298	17	17|17 E3	Atl2	atlastin GTPase 2	Atl2	atlastin GTPase 2	protein-coding	+1s
3277	167	568921743	Ctss	14.2928	14.5547	14.4238	0.0469501	0.834008	-1.19903	I_KnockIn_1Way down vs T_WT	-1.432	-1.00396	-0.261867	14.2928	13040	3	3 F2.1|3 40.74 cM	Ctss	cathepsin S	Ctss	cathepsin S	protein-coding	-2s
2141	168	157388987	AW209491	15.3107	15.5007	15.4057	0.0471777	0.876606	-1.14076	I_KnockIn_1Way down vs T_WT	-1.2979	-1.00266	-0.19	15.3107	105351	13	13|13 A1	AW209491	expressed sequence AW209491	AW209491	expressed sequence AW209491	protein-coding	-1s
3094	169	568902521	LOC102637749	16.293	15.9746	16.1338	0.047363	1.24695	1.24695	I_KnockIn_1Way up vs T_WT	1.00416	1.54844	0.3184	16.293	102637749	17	-	LOC102637749	40S ribosomal protein S2 pseudogene	-	-	pseudo	+2s
1460	170	46849745	Smek1	10.1888	10.8906	10.5397	0.0476471	0.614796	-1.62656	I_KnockIn_1Way down vs T_WT	-2.62422	-1.00818	-0.70182	10.1888	68734	12	12|12 E	Smek1	SMEK homolog 1, suppressor of mek1 (Dictyostelium)	Smek1	SMEK homolog 1, suppressor of mek1 (Dictyostelium)	protein-coding	-3s
2638	171	251823891	Hars	15.3416	15.1199	15.2308	0.0476871	1.16611	1.16611	I_KnockIn_1Way up vs T_WT	1.00253	1.35637	0.2217	15.3416	15115	18	18|18 B2	Hars	histidyl-tRNA synthetase	Hars	histidyl-tRNA synthetase	protein-coding	+1s
3772	172	568977916	Bzw2	15.4577	15.2994	15.3786	0.047926	1.11597	1.11597	I_KnockIn_1Way up vs T_WT	1.00162	1.24338	0.1583	15.4577	66912	12	12|12 B2	Bzw2	basic leucine zipper and W2 domains 2	Bzw2	basic leucine zipper and W2 domains 2	protein-coding	+1s
6	173	6671509	Actb	14.6293	14.8092	14.7193	0.0485116	0.882744	-1.13283	I_KnockIn_1Way down vs T_WT	-1.28162	-1.00132	-0.179933	14.6293	11461	5	5 G2|5 81.8 cM	Actb	actin, beta	Actb	actin, beta	protein-coding	-1s
1177	174	31560090	Plbd2	14.8976	14.7744	14.836	0.0485427	1.0891	1.0891	I_KnockIn_1Way up vs T_WT	1.00088	1.18509	0.123133	14.8976	71772	5	5|5 F	Plbd2	phospholipase B domain containing 2	Plbd2	phospholipase B domain containing 2	protein-coding	+0.5s
3539	175	568952682	Nap1l4	14.9129	15.1134	15.0131	0.0485482	0.870269	-1.14907	I_KnockIn_1Way down vs T_WT	-1.31848	-1.00143	-0.200467	14.9129	17955	7	7 F5|7 88.24 cM	Nap1l4	nucleosome assembly protein 1-like 4	Nap1l4	nucleosome assembly protein 1-like 4	protein-coding	-1s
2692	176	254692989	Ddhd2	14.7053	14.3226	14.5139	0.0486262	1.30375	1.30375	I_KnockIn_1Way up vs T_WT	1.00258	1.69538	0.382667	14.7053	72108	8	8|8 A3	Ddhd2	DDHD domain containing 2	Ddhd2	DDHD domain containing 2	protein-coding	+2s
2778	177	261878509	Mgll	14.408	14.6355	14.5218	0.0488309	0.854094	-1.17083	I_KnockIn_1Way down vs T_WT	-1.36906	-1.00131	-0.227533	14.408	23945	6	6|6 D1	Mgll	monoglyceride lipase	Mgll	monoglyceride lipase	protein-coding	-1s
2823	178	281183367	Fam114a2	10.1796	11.1532	10.6664	0.048858	0.509246	-1.96369	I_KnockIn_1Way down vs T_WT	-3.8351	-1.00547	-0.973567	10.1796	67726	11	11|11 B2	Fam114a2	family with sequence similarity 114, member A2	Fam114a2	family with sequence similarity 114, member A2	protein-coding	-6s
2757	179	257900520	Mpp6	14.755	14.5196	14.6373	0.0496746	1.17723	1.17723	I_KnockIn_1Way up vs T_WT	1.00037	1.38536	0.2354	14.755	56524	6	6 B2.3|6 24.13 cM	Mpp6	membrane protein, palmitoylated 6 (MAGUK p55 subfamily member 6)	Mpp6	membrane protein, palmitoylated 6 (MAGUK p55 subfamily member 6)	protein-coding	+1s
4033	180	569007874	Cwf19l1	12.4777	12.8782	12.6779	0.0497541	0.757596	-1.31997	I_KnockIn_1Way down vs T_WT	-1.74147	-1.00048	-0.4005	12.4777	72502	19	19|19 D1	Cwf19l1	CWF19-like 1, cell cycle control (S. pombe)	Cwf19l1	CWF19-like 1, cell cycle control (S. pombe)	protein-coding	-2s
3199	181	568913583	Rabepk	13.956	13.8352	13.8956	0.0517332	1.08734	1.08734	I_KnockIn_1Way up vs T_WT	-1.00101	1.1835	0.1208	13.956	227746	2	2|2 B	Rabepk	Rab9 effector protein with kelch motifs	Rabepk	Rab9 effector protein with kelch motifs	protein-coding	+0.5s
1013	182	27753995	Abcb8	15.0672	15.2838	15.1755	0.0519703	0.860611	-1.16197	I_KnockIn_1Way down vs T_WT	-1.35295	1.00207	-0.216567	15.0672	74610	5	5|5 A3	Abcb8	ATP-binding cassette, sub-family B (MDR/TAP), member 8	Abcb8	ATP-binding cassette, sub-family B (MDR/TAP), member 8	protein-coding	-1s
1635	183	81295807	Selo	13.7497	14.1533	13.9515	0.0521638	0.75597	-1.3228	I_KnockIn_1Way down vs T_WT	-1.75721	1.00423	-0.4036	13.7497	223776	15	15|15 E3	Selo	selenoprotein O	Selo	selenoprotein O	protein-coding	-2s
468	184	12963603	Ndufaf3	16.7378	16.9331	16.8355	0.0529292	0.873371	-1.14499	I_KnockIn_1Way down vs T_WT	-1.31462	1.00276	-0.195333	16.7378	66706	9	9|9 F2	Ndufaf3	NADH dehydrogenase (ubiquinone) 1 alpha subcomplex, assembly factor 3	Ndufaf3	NADH dehydrogenase (ubiquinone) 1 alpha subcomplex, assembly factor 3	protein-coding	-1s
1983	185	124487331	Blvra	15.1098	14.9147	15.0122	0.0532128	1.1448	1.1448	I_KnockIn_1Way up vs T_WT	-1.00302	1.31453	0.1951	15.1098	109778	2	2 61.76 cM|2 F3	Blvra	biliverdin reductase A	Blvra	biliverdin reductase A	protein-coding	+1s
2270	186	161760634	Lyn	15.0077	14.7926	14.9002	0.053379	1.16073	1.16073	I_KnockIn_1Way up vs T_WT	-1.0035	1.35201	0.215033	15.0077	17096	4	4 A1|4 2.05 cM	Lyn	LYN proto-oncogene, Src family tyrosine kinase	Lyn	LYN proto-oncogene, Src family tyrosine kinase	protein-coding	+1s
865	187	21703976	Dak	14.627	14.8393	14.7332	0.0540909	0.86314	-1.15856	I_KnockIn_1Way down vs T_WT	-1.34786	1.00417	-0.212333	14.627	225913	19	19|19 A	Dak	triokinase, FMN cyclase	Tkfc	triokinase, FMN cyclase	protein-coding	-1s
850	188	21624617	Ndufaf4	13.2216	13.6575	13.4396	0.0544671	0.739232	-1.35275	I_KnockIn_1Way down vs T_WT	-1.84708	1.00936	-0.4359	13.2216	68493	4	4|4 A3	Ndufaf4	NADH dehydrogenase (ubiquinone) 1 alpha subcomplex, assembly factor 4	Ndufaf4	NADH dehydrogenase (ubiquinone) 1 alpha subcomplex, assembly factor 4	protein-coding	-2s
1577	189	67906177	Sec23a	14.4857	14.8086	14.6471	0.0552779	0.799461	-1.25084	I_KnockIn_1Way down vs T_WT	-1.57738	1.00816	-0.3229	14.4857	20334	12	12|12 C1	Sec23a	SEC23 homolog A, COPII coat complex component	Sec23a	SEC23 homolog A, COPII coat complex component	protein-coding	-2s
3262	190	568920987	Actl6a	14.3348	14.1743	14.2546	0.055305	1.11765	1.11765	I_KnockIn_1Way up vs T_WT	-1.00407	1.25422	0.160467	14.3348	56456	3	3|3 A3	Actl6a	actin-like 6A	Actl6a	actin-like 6A	protein-coding	+1s
2403	191	188497650	Mlec	15.0718	14.846	14.9589	0.0554514	1.16948	1.16948	I_KnockIn_1Way up vs T_WT	-1.00589	1.37573	0.225867	15.0718	109154	5	5 F|5 55.99 cM	Mlec	malectin	Mlec	malectin	protein-coding	+1s
2465	192	225543103	Aldh4a1	15.3248	15.5935	15.4591	0.0555391	0.830048	-1.20475	I_KnockIn_1Way down vs T_WT	-1.46175	1.00712	-0.268733	15.3248	212647	4	4 D3|4 70.79 cM	Aldh4a1	aldehyde dehydrogenase 4 family, member A1	Aldh4a1	aldehyde dehydrogenase 4 family, member A1	protein-coding	-2s
3289	193	568923347	Pdlim5	14.0898	14.5901	14.3399	0.0556593	0.70696	-1.41451	I_KnockIn_1Way down vs T_WT	-2.02799	1.01358	-0.5003	14.0898	56376	3	3|3 H3	Pdlim5	PDZ and LIM domain 5	Pdlim5	PDZ and LIM domain 5	protein-coding	-3s
2203	194	160333185	Mipep	15.5308	15.4069	15.4688	0.0565428	1.08968	1.08968	I_KnockIn_1Way up vs T_WT	-1.00385	1.19197	0.1239	15.5308	70478	14	14|14 D1	Mipep	mitochondrial intermediate peptidase	Mipep	mitochondrial intermediate peptidase	protein-coding	+1s
1742	195	95113671	Pmpcb	15.0784	15.1925	15.1355	0.0568389	0.923937	-1.08232	I_KnockIn_1Way down vs T_WT	-1.17577	1.00371	-0.114133	15.0784	73078	5	5|5 A3	Pmpcb	peptidase (mitochondrial processing) beta	Pmpcb	peptidase (mitochondrial processing) beta	protein-coding	-0.5s
477	196	12963697	Fahd1	15.8526	15.3655	15.609	0.0569788	1.40159	1.40159	I_KnockIn_1Way up vs T_WT	-1.01623	1.99635	0.487067	15.8526	68636	17	17|17 A3.3	Fahd1	fumarylacetoacetate hydrolase domain containing 1	Fahd1	fumarylacetoacetate hydrolase domain containing 1	protein-coding	+2s
2040	197	134031994	Psma2	14.2825	14.476	14.3793	0.0574413	0.874461	-1.14356	I_KnockIn_1Way down vs T_WT	-1.31667	1.00683	-0.193533	14.2825	19166	13	13|13 A1	Psma2	proteasome (prosome, macropain) subunit, alpha type 2	Psma2	proteasome (prosome, macropain) subunit, alpha type 2	protein-coding	-1s
1519	198	58037139	Oxa1l	13.7145	13.4574	13.586	0.0574921	1.1951	1.1951	I_KnockIn_1Way up vs T_WT	-1.00915	1.44134	0.257133	13.7145	69089	14	14|14 C2	Oxa1l	oxidase assembly 1-like	Oxa1l	oxidase assembly 1-like	protein-coding	+2s
1035	199	28202007	Metap1	14.8255	14.9547	14.8901	0.0578856	0.914296	-1.09374	I_KnockIn_1Way down vs T_WT	-1.20203	1.00482	-0.129267	14.8255	75624	3	3|3 G3	Metap1	methionyl aminopeptidase 1	Metap1	methionyl aminopeptidase 1	protein-coding	-1s
89	200	6679593	Rab3a	15.1483	15.3246	15.2364	0.0578943	0.885011	-1.12993	I_KnockIn_1Way down vs T_WT	-1.28515	1.00659	-0.176233	15.1483	19339	8	8 B3.3|8 34.15 cM	Rab3a	RAB3A, member RAS oncogene family	Rab3a	RAB3A, member RAS oncogene family	protein-coding	-1s
1005	201	27552760	Tomm70a	16.1227	15.7316	15.9271	0.0583293	1.31133	1.31133	I_KnockIn_1Way up vs T_WT	-1.01547	1.74619	0.391033	16.1227	28185	16	16 C1.1|16 34.22 cM	Tomm70a	translocase of outer mitochondrial membrane 70 homolog A (yeast)	Tomm70a	translocase of outer mitochondrial membrane 70 homolog A (yeast)	protein-coding	+2s
197	202	6753882	Fkbp4	14.736	14.8014	14.7687	0.0588127	0.955658	-1.0464	I_KnockIn_1Way down vs T_WT	-1.09793	1.00272	-0.0654333	14.736	14228	6	6|6 F3	Fkbp4	FK506 binding protein 4	Fkbp4	FK506 binding protein 4	protein-coding	-0.5s
2871	203	295390613	Asph	16.8037	17.295	17.0494	0.0591108	0.7114	-1.40568	I_KnockIn_1Way down vs T_WT	-2.01792	1.02125	-0.491267	16.8037	65973	4	4|4 A1	Asph	aspartate-beta-hydroxylase	Asph	aspartate-beta-hydroxylase	protein-coding	-2s
1603	204	71480154	Rilp	13.8588	14.2204	14.0396	0.0592522	0.778337	-1.28479	I_KnockIn_1Way down vs T_WT	-1.67682	1.01583	-0.361533	13.8588	280408	11	11|11 B5	Rilp	Rab interacting lysosomal protein	Rilp	Rab interacting lysosomal protein	protein-coding	-2s
2544	205	227500281	Etfa	15.0459	15.3514	15.1987	0.0596927	0.809162	-1.23585	I_KnockIn_1Way down vs T_WT	-1.54867	1.01398	-0.3055	15.0459	110842	9	9|9 B	Etfa	electron transferring flavoprotein, alpha polypeptide	Etfa	electron transferring flavoprotein, alpha polypeptide	protein-coding	-2s
2000	206	125656150	Hsdl2	15.6424	15.3768	15.5096	0.0598342	1.20219	1.20219	I_KnockIn_1Way up vs T_WT	-1.01232	1.46306	0.265667	15.6424	72479	4	4|4 C1	Hsdl2	hydroxysteroid dehydrogenase like 2	Hsdl2	hydroxysteroid dehydrogenase like 2	protein-coding	+2s
828	207	21450147	Tmem63a	9.83282	10.6632	10.248	0.0602949	0.562382	-1.77815	I_KnockIn_1Way down vs T_WT	-3.2908	1.04079	-0.830377	9.83282	208795	1	1|1 H4	Tmem63a	transmembrane protein 63a	Tmem63a	transmembrane protein 63a	protein-coding	-6s
2097	208	149255394	Gm4604	14.7626	14.9972	14.8799	0.0602967	0.84994	-1.17655	I_KnockIn_1Way down vs T_WT	-1.4	1.01136	-0.234567	14.7626	100043718	6	6 E1|6	Gm4604	predicted gene 4604	Gm4604	predicted gene 4604	pseudo	-1s
4048	209	569009787	L1cam	12.2735	13.0126	12.6431	0.0603031	0.599085	-1.66921	I_KnockIn_1Way down vs T_WT	-2.8873	1.03626	-0.739167	12.2735	16728	X	X 37.43 cM|X A6-B	L1cam	L1 cell adhesion molecule	L1cam	L1 cell adhesion molecule	protein-coding	-3s
2408	210	189409138	Cand1	14.6046	14.3829	14.4938	0.0611107	1.16605	1.16605	I_KnockIn_1Way up vs T_WT	-1.01155	1.37538	0.221633	14.6046	71902	10	10 D2|10 67.08 cM	Cand1	cullin associated and neddylation disassociated 1	Cand1	cullin associated and neddylation disassociated 1	protein-coding	+1s
1355	211	34328361	Rhoq	13.1814	13.5033	13.3423	0.0613017	0.799979	-1.25003	I_KnockIn_1Way down vs T_WT	-1.5893	1.0171	-0.321967	13.1814	104215	17	17 E4|17 56.9 cM	Rhoq	ras homolog family member Q	Rhoq	ras homolog family member Q	protein-coding	-2s
3806	212	568982447	Syk	14.9585	14.5219	14.7402	0.0613957	1.35338	1.35338	I_KnockIn_1Way up vs T_WT	-1.02344	1.87458	0.436567	14.9585	20963	13	13 27.41 cM|13 B-C2	Syk	spleen tyrosine kinase	Syk	spleen tyrosine kinase	protein-coding	+2s
680	213	19526792	Cd34	14.1191	14.4938	14.3064	0.0622588	0.771248	-1.2966	I_KnockIn_1Way down vs T_WT	-1.71742	1.02156	-0.374733	14.1191	12490	1	1 H6|1 98.38 cM	Cd34	CD34 antigen	Cd34	CD34 antigen	protein-coding	-2s
1354	214	34328319	Pcdh1	13.5467	13.3846	13.4657	0.0625253	1.11897	1.11897	I_KnockIn_1Way up vs T_WT	-1.00947	1.26394	0.162167	13.5467	75599	18	18 B3|18 20.08 cM	Pcdh1	protocadherin 1	Pcdh1	protocadherin 1	protein-coding	+1s
3381	215	568934557	Rbks	13.8506	14.1147	13.9826	0.062947	0.832757	-1.20083	I_KnockIn_1Way down vs T_WT	-1.46501	1.01596	-0.264033	13.8506	71336	5	5|5 B1	Rbks	ribokinase	Rbks	ribokinase	protein-coding	-2s
1264	216	31982133	Amdhd2	13.9836	14.1253	14.0544	0.063326	0.906409	-1.10326	I_KnockIn_1Way down vs T_WT	-1.22786	1.00878	-0.141767	13.9836	245847	17	17|17 A3.3	Amdhd2	amidohydrolase domain containing 2	Amdhd2	amidohydrolase domain containing 2	protein-coding	-1s
3712	217	568971256	Aldoc	17.7974	17.4593	17.6284	0.0634678	1.26409	1.26409	I_KnockIn_1Way up vs T_WT	-1.02128	1.63192	0.3381	17.7974	11676	11	11 B5|11 46.74 cM	Aldoc	aldolase C, fructose-bisphosphate	Aldoc	aldolase C, fructose-bisphosphate	protein-coding	+2s
2601	218	239916005	Thop1	13.6126	13.2639	13.4383	0.0636084	1.27344	1.27344	I_KnockIn_1Way up vs T_WT	-1.02217	1.65761	0.348733	13.6126	50492	10	10 C1|10 39.72 cM	Thop1	thimet oligopeptidase 1	Thop1	thimet oligopeptidase 1	protein-coding	+2s
2583	219	237820655	Lamtor5	14.2176	13.8627	14.0402	0.0642861	1.27893	1.27893	I_KnockIn_1Way up vs T_WT	-1.02365	1.67434	0.354933	14.2176	68576	3	3|3 F3	Lamtor5	late endosomal/lysosomal adaptor, MAPK and MTOR activator 5	Lamtor5	late endosomal/lysosomal adaptor, MAPK and MTOR activator 5	protein-coding	+2s
3312	220	568927561	Erp44	14.0127	13.5643	13.7885	0.0649059	1.36449	1.36449	I_KnockIn_1Way up vs T_WT	-1.03122	1.91998	0.448367	14.0127	76299	4	4|4 B1	Erp44	endoplasmic reticulum protein 44	Erp44	endoplasmic reticulum protein 44	protein-coding	+2s
1115	221	30794386	Tram1	13.2621	12.9119	13.087	0.0650903	1.27474	1.27474	I_KnockIn_1Way up vs T_WT	-1.02459	1.66492	0.3502	13.2621	72265	1	1|1 A3	Tram1	translocating chain-associating membrane protein 1	Tram1	translocating chain-associating membrane protein 1	protein-coding	+2s
2279	222	162287343	Lipa	15.6741	15.226	15.45	0.0655179	1.36424	1.36424	I_KnockIn_1Way up vs T_WT	-1.03244	1.92153	0.4481	15.6741	16889	19	19|19 C1	Lipa	lysosomal acid lipase A	Lipa	lysosomal acid lipase A	protein-coding	+2s
1986	223	124487439	Arhgef17	11.5914	12.1285	11.8599	0.0657	0.689155	-1.45105	I_KnockIn_1Way down vs T_WT	-2.18861	1.03945	-0.5371	11.5914	207212	7	7|7 E3	Arhgef17	Rho guanine nucleotide exchange factor (GEF) 17	Arhgef17	Rho guanine nucleotide exchange factor (GEF) 17	protein-coding	-3s
1125	224	31088908	Vps37c	12.3624	13.0601	12.7112	0.0661469	0.616569	-1.62188	I_KnockIn_1Way down vs T_WT	-2.7698	1.05296	-0.697667	12.3624	107305	19	19|19 A	Vps37c	vacuolar protein sorting 37C	Vps37c	vacuolar protein sorting 37C	protein-coding	-3s
3249	225	568918656	Pank2	13.9901	13.7357	13.8629	0.0665475	1.19287	1.19287	I_KnockIn_1Way up vs T_WT	-1.01945	1.4506	0.254433	13.9901	74450	2	2|2 F1	Pank2	pantothenate kinase 2	Pank2	pantothenate kinase 2	protein-coding	+2s
485	226	13195604	Rps23	16.4102	15.8524	16.1313	0.066883	1.47206	1.47206	I_KnockIn_1Way up vs T_WT	-1.04398	2.26225	0.557833	16.4102	66475	13	13|13 C3	Rps23	ribosomal protein S23	Rps23	ribosomal protein S23	protein-coding	+3s
3140	227	568908364	Pam	14.9047	15.2515	15.0781	0.0672567	0.786308	-1.27177	I_KnockIn_1Way down vs T_WT	-1.66218	1.02769	-0.346833	14.9047	18484	1	1 D|1 47.76 cM	Pam	peptidylglycine alpha-amidating monooxygenase	Pam	peptidylglycine alpha-amidating monooxygenase	protein-coding	-2s
3407	228	568937462	Denr	14.2757	14.0697	14.1727	0.0673874	1.15351	1.15351	I_KnockIn_1Way up vs T_WT	-1.01648	1.35251	0.206033	14.2757	68184	5	5|5 F	Denr	density-regulated protein	Denr	density-regulated protein	protein-coding	+1s
125	229	6680744	Atp1b3	16.3762	16.2206	16.2984	0.0674178	1.11394	1.11394	I_KnockIn_1Way up vs T_WT	-1.01244	1.2563	0.155667	16.3762	11933	9	9 E3.3|9 50.31 cM	Atp1b3	ATPase, Na+/K+ transporting, beta 3 polypeptide	Atp1b3	ATPase, Na+/K+ transporting, beta 3 polypeptide	protein-coding	+1s
2096	230	149251177	Gm10071	14.8599	15.0432	14.9515	0.0676967	0.880666	-1.1355	I_KnockIn_1Way down vs T_WT	-1.30858	1.0149	-0.183333	14.8599	100040416	3	3 D|3 28.88 cM	Gm10071	ribosomal protein L13, pseudogene 6	Rpl13-ps6	ribosomal protein L13, pseudogene 6	pseudo	-1s
3991	231	569003445	Slc12a2	14.8455	15.1237	14.9846	0.0678515	0.8246	-1.21271	I_KnockIn_1Way down vs T_WT	-1.50432	1.02288	-0.278233	14.8455	20496	18	18 D3|18 32.15 cM	Slc12a2	solute carrier family 12, member 2	Slc12a2	solute carrier family 12, member 2	protein-coding	-2s
2963	232	359718964	Dmxl1	15.581	15.3677	15.4743	0.0679433	1.15928	1.15928	I_KnockIn_1Way up vs T_WT	-1.01758	1.36756	0.213233	15.581	240283	18	18|18 D1	Dmxl1	Dmx-like 1	Dmxl1	Dmx-like 1	protein-coding	+1s
1105	233	30520019	Sccpdh	14.1719	14.3383	14.2551	0.0681921	0.891043	-1.12228	I_KnockIn_1Way down vs T_WT	-1.27699	1.01387	-0.166433	14.1719	109232	1	1|1 H4	Sccpdh	saccharopine dehydrogenase (putative)	Sccpdh	saccharopine dehydrogenase (putative)	protein-coding	-1s
2193	234	159110415	Gucy2e	15.6474	15.2919	15.4696	0.0688301	1.2794	1.2794	I_KnockIn_1Way up vs T_WT	-1.03086	1.68737	0.355467	15.6474	14919	11	11 B3|11 42.51 cM	Gucy2e	guanylate cyclase 2e	Gucy2e	guanylate cyclase 2e	protein-coding	+2s
2461	235	224994233	Kdm1a	9.34776	8.64218	8.99497	0.0692807	1.63079	1.63079	I_KnockIn_1Way up vs T_WT	-1.06362	2.82869	0.705573	9.34776	99982	4	4 D3|4 68.8 cM	Kdm1a	lysine (K)-specific demethylase 1A	Kdm1a	lysine (K)-specific demethylase 1A	protein-coding	+3s
4161	236	672424481	Apod	13.4089	12.9627	13.1858	0.0694131	1.36238	1.36238	I_KnockIn_1Way up vs T_WT	-1.04003	1.93039	0.446133	13.4089	11815	16	16 B2|16 21.41 cM	Apod	apolipoprotein D	Apod	apolipoprotein D	protein-coding	+2s
1210	237	31980762	Sod2	15.5572	15.8291	15.6931	0.069733	0.828209	-1.20742	I_KnockIn_1Way down vs T_WT	-1.49373	1.02459	-0.271933	15.5572	20656	17	17 A1|17 8.75 cM	Sod2	superoxide dismutase 2, mitochondrial	Sod2	superoxide dismutase 2, mitochondrial	protein-coding	-2s
2424	238	198278501	Cdc40	14.2559	14.3531	14.3045	0.0697849	0.934802	-1.06974	I_KnockIn_1Way down vs T_WT	-1.15437	1.00875	-0.0972667	14.2559	71713	10	10|10 B1	Cdc40	cell division cycle 40	Cdc40	cell division cycle 40	protein-coding	-0.5s
3106	239	568905210	Atp6v1h	13.4618	13.0286	13.2452	0.0697995	1.35026	1.35026	I_KnockIn_1Way up vs T_WT	-1.03959	1.89537	0.433233	13.4618	108664	1	1|1 A1	Atp6v1h	ATPase, H+ transporting, lysosomal V1 subunit H	Atp6v1h	ATPase, H+ transporting, lysosomal V1 subunit H	protein-coding	+2s
726	240	---	---	16.0373	15.1516	15.5945	0.0698256	1.84766	1.84766	I_KnockIn_1Way up vs T_WT	-1.08272	3.69625	0.8857	---	---	---	---	---		---	---	---	+6s
1187	241	31560462	Stx7	13.5385	13.7326	13.6356	0.0699278	0.874098	-1.14404	I_KnockIn_1Way down vs T_WT	-1.33193	1.01766	-0.194133	13.5385	53331	10	10|10 A3	Stx7	syntaxin 7	Stx7	syntaxin 7	protein-coding	-1s
1998	242	125490382	Pcolce	13.178	12.592	12.885	0.0699791	1.50104	1.50104	I_KnockIn_1Way up vs T_WT	-1.05439	2.37568	0.585967	13.178	18542	5	5 G2|5 76.59 cM	Pcolce	procollagen C-endopeptidase enhancer protein	Pcolce	procollagen C-endopeptidase enhancer protein	protein-coding	+3s
585	243	13386100	Ndufa5	14.1712	14.4445	14.3079	0.0700164	0.827406	-1.2086	I_KnockIn_1Way down vs T_WT	-1.49731	1.02506	-0.273333	14.1712	68202	6	6|6 A3	Ndufa5	NADH dehydrogenase (ubiquinone) 1 alpha subcomplex, 5	Ndufa5	NADH dehydrogenase (ubiquinone) 1 alpha subcomplex, 5	protein-coding	-2s
2266	244	161484656	Fkbp8	14.8863	14.6555	14.7709	0.0706636	1.17349	1.17349	I_KnockIn_1Way up vs T_WT	-1.02176	1.40704	0.2308	14.8863	14232	8	8|8 C1	Fkbp8	FK506 binding protein 8	Fkbp8	FK506 binding protein 8	protein-coding	+1s
715	245	19527388	Otub1	15.2302	15.1337	15.182	0.0710367	1.06915	1.06915	I_KnockIn_1Way up vs T_WT	-1.00919	1.15359	0.0964667	15.2302	107260	19	19|19 A	Otub1	OTU domain, ubiquitin aldehyde binding 1	Otub1	OTU domain, ubiquitin aldehyde binding 1	protein-coding	+0.5s
2282	246	162329570	Caprin1	15.775	15.9459	15.8605	0.0710501	0.888329	-1.12571	I_KnockIn_1Way down vs T_WT	-1.28793	1.01635	-0.170833	15.775	53872	2	2|2 E2	Caprin1	cell cycle associated protein 1	Caprin1	cell cycle associated protein 1	protein-coding	-1s
2374	247	170784829	Glt25d1	13.4547	13.7649	13.6098	0.0710876	0.806549	-1.23985	I_KnockIn_1Way down vs T_WT	-1.58323	1.02993	-0.310167	13.4547	234407	8	8|8 B3.3	Glt25d1	collagen beta(1-O)galactosyltransferase 1	Colgalt1	collagen beta(1-O)galactosyltransferase 1	protein-coding	-2s
2152	248	157951690	Bcan	16.508	16.4485	16.4782	0.0713451	1.04208	1.04208	I_KnockIn_1Way up vs T_WT	-1.00573	1.09216	0.0594667	16.508	12032	3	3 F1|3 38.78 cM	Bcan	brevican	Bcan	brevican	protein-coding	+0.5s
353	249	7710104	Tmod4	15.3344	15.0403	15.1874	0.0714426	1.22612	1.22612	I_KnockIn_1Way up vs T_WT	-1.02881	1.54668	0.2941	15.3344	50874	3	3 F2.1|3 40.74 cM	Tmod4	tropomodulin 4	Tmod4	tropomodulin 4	protein-coding	+2s
280	250	6755698	Surf4	13.7151	13.8872	13.8011	0.0715328	0.887529	-1.12672	I_KnockIn_1Way down vs T_WT	-1.29087	1.01683	-0.172133	13.7151	20932	2	2 A3|2 19.1 cM	Surf4	surfeit gene 4	Surf4	surfeit gene 4	protein-coding	-1s
3540	251	568952706	Mrpl23	13.0913	13.5185	13.3049	0.0716039	0.743721	-1.34459	I_KnockIn_1Way down vs T_WT	-1.8846	1.04241	-0.427167	13.0913	19935	7	7 F5|7 87.95 cM	Mrpl23	mitochondrial ribosomal protein L23	Mrpl23	mitochondrial ribosomal protein L23	protein-coding	-2s
2790	252	262527218	Gm15455	13.1386	13.3897	13.2642	0.0717181	0.840256	-1.19011	I_KnockIn_1Way down vs T_WT	-1.45156	1.02484	-0.2511	13.1386	433287	1	1 B|1	Gm15455	predicted gene 15455	Gm15455	predicted gene 15455	protein-coding	-2s
2568	253	229577446	Zfand2b	14.0806	14.2671	14.1738	0.0717842	0.878735	-1.138	I_KnockIn_1Way down vs T_WT	-1.31893	1.01844	-0.1865	14.0806	68818	1	1|1 C3	Zfand2b	zinc finger, AN1 type domain 2B	Zfand2b	zinc finger, AN1 type domain 2B	protein-coding	-1s
501	254	13384714	Lsm7	12.7702	13.1736	12.9719	0.0721923	0.756109	-1.32256	I_KnockIn_1Way down vs T_WT	-1.82094	1.04103	-0.403333	12.7702	66094	10	10|10 C1	Lsm7	LSM7 homolog, U6 small nuclear RNA and mRNA degradation associated	Lsm7	LSM7 homolog, U6 small nuclear RNA and mRNA degradation associated	protein-coding	-2s
3984	255	569003157	Dsc2	15.0394	15.1882	15.1138	0.0723745	0.902042	-1.1086	I_KnockIn_1Way down vs T_WT	-1.24749	1.01506	-0.148733	15.0394	13506	18	18 A2|18 11.14 cM	Dsc2	desmocollin 2	Dsc2	desmocollin 2	protein-coding	-1s
3518	256	568950488	Fus	12.7565	13.51	13.1333	0.0725461	0.593176	-1.68584	I_KnockIn_1Way down vs T_WT	-3.06721	1.07922	-0.753467	12.7565	233908	7	7|7 F3	Fus	fused in sarcoma	Fus	fused in sarcoma	protein-coding	-6s
2580	257	236466816	Tmem9	13.954	14.1265	14.0403	0.0727879	0.887283	-1.12704	I_KnockIn_1Way down vs T_WT	-1.29281	1.01779	-0.172533	13.954	66241	1	1|1 E4	Tmem9	transmembrane protein 9	Tmem9	transmembrane protein 9	protein-coding	-1s
1846	258	114326546	Pgam1	14.6486	14.3338	14.4912	0.0743326	1.24378	1.24378	I_KnockIn_1Way up vs T_WT	-1.03478	1.6008	0.314733	14.6486	18648	19	19|19 C3	Pgam1	phosphoglycerate mutase 1	Pgam1	phosphoglycerate mutase 1	protein-coding	+2s
1650	259	83816956	Cox6a2	13.0351	13.4424	13.2387	0.074386	0.754016	-1.32623	I_KnockIn_1Way down vs T_WT	-1.83863	1.04533	-0.407333	13.0351	12862	7	7 F3|7 70.04 cM	Cox6a2	cytochrome c oxidase subunit VIa polypeptide 2	Cox6a2	cytochrome c oxidase subunit VIa polypeptide 2	protein-coding	-2s
899	260	22122641	Fam129b	15.3716	15.5548	15.4632	0.0748461	0.880727	-1.13543	I_KnockIn_1Way down vs T_WT	-1.31562	1.0205	-0.183233	15.3716	227737	2	2|2 B	Fam129b	family with sequence similarity 129, member B	Fam129b	family with sequence similarity 129, member B	protein-coding	-1s
2542	261	227499238	Hagh	13.5394	14.0047	13.7721	0.0752368	0.724337	-1.38057	I_KnockIn_1Way down vs T_WT	-2.00827	1.05367	-0.465267	13.5394	14651	17	17 A3.3|17 12.53 cM	Hagh	hydroxyacyl glutathione hydrolase	Hagh	hydroxyacyl glutathione hydrolase	protein-coding	-2s
3607	262	568959821	Col5a3	16.1711	16.5532	16.3621	0.0753217	0.767302	-1.30327	I_KnockIn_1Way down vs T_WT	-1.77326	1.04401	-0.382133	16.1711	53867	9	9|9 A3	Col5a3	collagen, type V, alpha 3	Col5a3	collagen, type V, alpha 3	protein-coding	-2s
2142	263	157739934	Dhrs7c	15.1428	14.9134	15.0281	0.0763371	1.17235	1.17235	I_KnockIn_1Way up vs T_WT	-1.02718	1.41175	0.2294	15.1428	68460	11	11|11 B3	Dhrs7c	dehydrogenase/reductase (SDR family) member 7C	Dhrs7c	dehydrogenase/reductase (SDR family) member 7C	protein-coding	+1s
3040	264	550822410	Nde1	13.9068	14.0767	13.9917	0.0766863	0.888884	-1.12501	I_KnockIn_1Way down vs T_WT	-1.29134	1.02031	-0.169933	13.9068	67203	16	16|16 A1	Nde1	nudE neurodevelopment protein 1	Nde1	nudE neurodevelopment protein 1	protein-coding	-1s
1600	265	71143116	Tapt1	15.0356	14.8586	14.9471	0.0768926	1.13058	1.13058	I_KnockIn_1Way up vs T_WT	-1.02132	1.30547	0.177067	15.0356	231225	5	5|5 B3	Tapt1	transmembrane anterior posterior transformation 1	Tapt1	transmembrane anterior posterior transformation 1	protein-coding	+1s
409	266	9790167	Plcd1	14.73	14.9715	14.8507	0.077165	0.845904	-1.18217	I_KnockIn_1Way down vs T_WT	-1.4387	1.02947	-0.241433	14.73	18799	9	9|9 F3	Plcd1	phospholipase C, delta 1	Plcd1	phospholipase C, delta 1	protein-coding	-1s
846	267	21553091	Abcc10	15.205	14.2212	14.7131	0.0772162	1.97762	1.97762	I_KnockIn_1Way up vs T_WT	-1.12584	4.40316	0.983767	15.205	224814	17	17|17 C	Abcc10	ATP-binding cassette, sub-family C (CFTR/MRP), member 10	Abcc10	ATP-binding cassette, sub-family C (CFTR/MRP), member 10	protein-coding	+6s
827	268	21450129	Acat1	14.2613	14.4537	14.3575	0.0775144	0.875128	-1.14269	I_KnockIn_1Way down vs T_WT	-1.33668	1.0237	-0.192433	14.2613	110446	9	9 C-D|9 29.12 cM	Acat1	acetyl-Coenzyme A acetyltransferase 1	Acat1	acetyl-Coenzyme A acetyltransferase 1	protein-coding	-1s
2943	269	356582238	Epn2	13.1846	13.3659	13.2752	0.0777712	0.881867	-1.13396	I_KnockIn_1Way down vs T_WT	-1.31481	1.02251	-0.181367	13.1846	13855	11	11|11 B2	Epn2	epsin 2	Epn2	epsin 2	protein-coding	-1s
2640	270	251823978	Pcx	14.7208	14.9457	14.8332	0.0779657	0.855615	-1.16875	I_KnockIn_1Way down vs T_WT	-1.40448	1.02818	-0.224967	14.7208	18563	19	19 A|19 4.07 cM	Pcx	pyruvate carboxylase	Pcx	pyruvate carboxylase	protein-coding	-1s
1337	271	33859751	Rab21	15.825	16.0209	15.923	0.0782537	0.873048	-1.14541	I_KnockIn_1Way down vs T_WT	-1.34441	1.02473	-0.195867	15.825	216344	10	10|10 D1	Rab21	RAB21, member RAS oncogene family	Rab21	RAB21, member RAS oncogene family	protein-coding	-1s
1462	272	47059051	Ppp2r5a	15.6974	15.4789	15.5882	0.0793867	1.16358	1.16358	I_KnockIn_1Way up vs T_WT	-1.02867	1.39272	0.218567	15.6974	226849	1	1|1 H6	Ppp2r5a	protein phosphatase 2, regulatory subunit B', alpha	Ppp2r5a	protein phosphatase 2, regulatory subunit B', alpha	protein-coding	+1s
2392	273	186700620	Mccc1	15.5916	15.88	15.7358	0.0795577	0.818847	-1.22123	I_KnockIn_1Way down vs T_WT	-1.54837	1.0382	-0.288333	15.5916	72039	3	3|3 B	Mccc1	methylcrotonoyl-Coenzyme A carboxylase 1 (alpha)	Mccc1	methylcrotonoyl-Coenzyme A carboxylase 1 (alpha)	protein-coding	-2s
1449	274	46391055	Olfr813	17.2895	17.0138	17.1517	0.0795688	1.21058	1.21058	I_KnockIn_1Way up vs T_WT	-1.03651	1.51901	0.2757	17.2895	258252	10	10|10 D3	Olfr813	olfactory receptor 813	Olfr813	olfactory receptor 813	protein-coding	+2s
4016	275	569006403	Gda	14.2834	14.3852	14.3343	0.0795843	0.931848	-1.07314	I_KnockIn_1Way down vs T_WT	-1.16698	1.01334	-0.101833	14.2834	14544	19	19 B|19 14.32 cM	Gda	guanine deaminase	Gda	guanine deaminase	protein-coding	-0.5s
551	276	13385584	Pbld2	13.532	13.8227	13.6774	0.0797674	0.817468	-1.22329	I_KnockIn_1Way down vs T_WT	-1.55447	1.03878	-0.290767	13.532	67307	10	10|10 B4	Pbld2	phenazine biosynthesis-like protein domain containing 2	Pbld2	phenazine biosynthesis-like protein domain containing 2	protein-coding	-2s
3579	277	568956638	Fuk	14.2384	14.3909	14.3147	0.0798798	0.899669	-1.11152	I_KnockIn_1Way down vs T_WT	-1.26047	1.02023	-0.152533	14.2384	234730	8	8|8 E1	Fuk	fucokinase	Fuk	fucokinase	protein-coding	-1s
1511	278	56797739	Mlycd	16.1654	15.8811	16.0233	0.0800491	1.21782	1.21782	I_KnockIn_1Way up vs T_WT	-1.03824	1.53979	0.2843	16.1654	56690	8	8|8 E1	Mlycd	malonyl-CoA decarboxylase	Mlycd	malonyl-CoA decarboxylase	protein-coding	+2s
1062	279	29568084	Snx9	13.8055	13.9505	13.878	0.0800953	0.9044	-1.10571	I_KnockIn_1Way down vs T_WT	-1.24624	1.01935	-0.144967	13.8055	66616	17	17 A1|17 3.51 cM	Snx9	sorting nexin 9	Snx9	sorting nexin 9	protein-coding	-1s
2068	280	146134512	Steap3	15.0434	14.8885	14.9659	0.080162	1.11337	1.11337	I_KnockIn_1Way up vs T_WT	-1.02073	1.26529	0.154933	15.0434	68428	1	1|1 E2	Steap3	STEAP family member 3	Steap3	STEAP family member 3	protein-coding	+1s
4054	281	569010391	Naa10	14.723	14.9241	14.8235	0.080244	0.869927	-1.14952	I_KnockIn_1Way down vs T_WT	-1.35715	1.02705	-0.201033	14.723	56292	X	X|X A7.3	Naa10	N(alpha)-acetyltransferase 10, NatA catalytic subunit	Naa10	N(alpha)-acetyltransferase 10, NatA catalytic subunit	protein-coding	-1s
3435	282	568940323	Erc1	14.669	14.5175	14.5932	0.0806278	1.11072	1.11072	I_KnockIn_1Way up vs T_WT	-1.02056	1.25907	0.1515	14.669	111173	6	6|6 F1	Erc1	ELKS/RAB6-interacting/CAST family member 1	Erc1	ELKS/RAB6-interacting/CAST family member 1	protein-coding	+1s
3980	283	569002201	Gtf2f1	13.1945	13.4452	13.3199	0.0807825	0.840508	-1.18976	I_KnockIn_1Way down vs T_WT	-1.46422	1.03441	-0.250667	13.1945	98053	17	17|17 E1.1	Gtf2f1	general transcription factor IIF, polypeptide 1	Gtf2f1	general transcription factor IIF, polypeptide 1	protein-coding	-2s
1463	284	47059151	Glipr2	13.1687	12.8704	13.0196	0.0811063	1.22969	1.22969	I_KnockIn_1Way up vs T_WT	-1.04148	1.57487	0.2983	13.1687	384009	4	4|4 B1	Glipr2	GLI pathogenesis-related 2	Glipr2	GLI pathogenesis-related 2	protein-coding	+2s
3940	285	568997231	Cxadr	13.9422	14.4321	14.1872	0.0812523	0.712074	-1.40435	I_KnockIn_1Way down vs T_WT	-2.10893	1.06933	-0.4899	13.9422	13052	16	16|16 C	Cxadr	coxsackie virus and adenovirus receptor	Cxadr	coxsackie virus and adenovirus receptor	protein-coding	-2s
651	286	18034773	Acss1	15.5522	15.824	15.6881	0.0819532	0.828266	-1.20734	I_KnockIn_1Way down vs T_WT	-1.51407	1.03869	-0.271833	15.5522	68738	2	2|2 G3	Acss1	acyl-CoA synthetase short-chain family member 1	Acss1	acyl-CoA synthetase short-chain family member 1	protein-coding	-2s
3822	287	568984749	Cmya5	15.0515	15.208	15.1297	0.0820175	0.897241	-1.11453	I_KnockIn_1Way down vs T_WT	-1.26966	1.02213	-0.156433	15.0515	76469	13	13|13 C3	Cmya5	cardiomyopathy associated 5	Cmya5	cardiomyopathy associated 5	protein-coding	-1s
688	288	19526884	Gmppa	14.9688	14.8833	14.9261	0.0822528	1.06106	1.06106	I_KnockIn_1Way up vs T_WT	-1.01212	1.13948	0.0855	14.9688	69080	1	1|1 C3	Gmppa	GDP-mannose pyrophosphorylase A	Gmppa	GDP-mannose pyrophosphorylase A	protein-coding	+0.5s
2621	289	241982745	Fam129a	14.9879	15.2545	15.1212	0.082328	0.831276	-1.20297	I_KnockIn_1Way down vs T_WT	-1.50263	1.03835	-0.2666	14.9879	63913	1	1|1 G2	Fam129a	family with sequence similarity 129, member A	Fam129a	family with sequence similarity 129, member A	protein-coding	-2s
933	290	23943828	Bcl2l13	16.1605	15.9024	16.0314	0.0824734	1.1959	1.1959	I_KnockIn_1Way up vs T_WT	-1.03726	1.48347	0.2581	16.1605	94044	6	6 F1|6 57.01 cM	Bcl2l13	BCL2-like 13 (apoptosis facilitator)	Bcl2l13	BCL2-like 13 (apoptosis facilitator)	protein-coding	+2s
4025	291	569007324	Esrra	8.41212	8.97007	8.6911	0.082562	0.679267	-1.47218	I_KnockIn_1Way down vs T_WT	-2.34611	1.0825	-0.55795	8.41212	26379	19	19 A|19 5.08 cM	Esrra	estrogen related receptor, alpha	Esrra	estrogen related receptor, alpha	protein-coding	-3s
1459	292	46849708	Sucla2	15.4413	15.5888	15.5151	0.0826414	0.902814	-1.10765	I_KnockIn_1Way down vs T_WT	-1.25293	1.02123	-0.1475	15.4413	20916	14	14|14 D3	Sucla2	succinate-Coenzyme A ligase, ADP-forming, beta subunit	Sucla2	succinate-Coenzyme A ligase, ADP-forming, beta subunit	protein-coding	-1s
2365	293	170650609	Inpp1	14.4489	14.6584	14.5536	0.0826454	0.864877	-1.15623	I_KnockIn_1Way down vs T_WT	-1.37735	1.03028	-0.209433	14.4489	16329	1	1 C1.1|1 26.99 cM	Inpp1	inositol polyphosphate-1-phosphatase	Inpp1	inositol polyphosphate-1-phosphatase	protein-coding	-1s
3654	294	568964729	Syne1	12.938	12.4605	12.6992	0.0829527	1.39236	1.39236	I_KnockIn_1Way up vs T_WT	-1.071	2.07631	0.477533	12.938	64009	10	10|10 A1	Syne1	spectrin repeat containing, nuclear envelope 1	Syne1	spectrin repeat containing, nuclear envelope 1	protein-coding	+2s
767	295	21312520	Qdpr	14.9716	14.742	14.8568	0.0830253	1.17246	1.17246	I_KnockIn_1Way up vs T_WT	-1.03359	1.42082	0.229533	14.9716	110391	5	5 B3|5 24.9 cM	Qdpr	quinoid dihydropteridine reductase	Qdpr	quinoid dihydropteridine reductase	protein-coding	+1s
4067	296	569016033	LOC101055663	15.7144	15.4275	15.5709	0.0833424	1.22002	1.22002	I_KnockIn_1Way up vs T_WT	-1.04254	1.55175	0.2869	15.7144	101055663	1	-	LOC101055663	component of Sp100-rs-like	-	-	protein-coding	+2s
3604	297	568959361	Usp28	13.588	13.7307	13.6593	0.0833532	0.905822	-1.10397	I_KnockIn_1Way down vs T_WT	-1.24427	1.02094	-0.1427	13.588	235323	9	9|9 A5.3	Usp28	ubiquitin specific peptidase 28	Usp28	ubiquitin specific peptidase 28	protein-coding	-1s
1640	298	83627707	Atp6v0a2	14.5434	14.2615	14.4024	0.083459	1.21577	1.21577	I_KnockIn_1Way up vs T_WT	-1.04191	1.54004	0.281867	14.5434	21871	5	5|5 F	Atp6v0a2	ATPase, H+ transporting, lysosomal V0 subunit A2	Atp6v0a2	ATPase, H+ transporting, lysosomal V0 subunit A2	protein-coding	+2s
1400	299	39930509	Mapre3	14.4916	14.0757	14.2836	0.0834619	1.3341	1.3341	I_KnockIn_1Way up vs T_WT	-1.06245	1.89097	0.415867	14.4916	100732	5	5|5 B1	Mapre3	microtubule-associated protein, RP/EB family, member 3	Mapre3	microtubule-associated protein, RP/EB family, member 3	protein-coding	+2s
2832	300	282396086	C1galt1	15.5713	15.1349	15.3531	0.0840717	1.35322	1.35322	I_KnockIn_1Way up vs T_WT	-1.06676	1.95347	0.4364	15.5713	94192	6	6|6 A1	C1galt1	core 1 synthase, glycoprotein-N-acetylgalactosamine 3-beta-galactosyltransferase, 1	C1galt1	core 1 synthase, glycoprotein-N-acetylgalactosamine 3-beta-galactosyltransferase, 1	protein-coding	+2s
631	301	16716349	Nup62	12.814	13.046	12.93	0.0840863	0.851434	-1.17449	I_KnockIn_1Way down vs T_WT	-1.42767	1.03497	-0.232033	12.814	18226	7	7 B4|7 28.93 cM	Nup62	nucleoporin 62	Nup62	nucleoporin 62	protein-coding	-1s
2103	302	150378501	Cpd	12.964	13.3281	13.1461	0.0847176	0.776918	-1.28714	I_KnockIn_1Way down vs T_WT	-1.75016	1.0564	-0.364167	12.964	12874	11	11 B5|11 46.05 cM	Cpd	carboxypeptidase D	Cpd	carboxypeptidase D	protein-coding	-2s
3830	303	568986786	Itih3	16.5813	16.2031	16.3922	0.0847618	1.29978	1.29978	I_KnockIn_1Way up vs T_WT	-1.05871	1.78862	0.378267	16.5813	16426	14	14|14 A2-C1	Itih3	inter-alpha trypsin inhibitor, heavy chain 3	Itih3	inter-alpha trypsin inhibitor, heavy chain 3	protein-coding	+2s
2543	304	227499242	Uba5	15.5875	15.4018	15.4947	0.0848408	1.13737	1.13737	I_KnockIn_1Way up vs T_WT	-1.02846	1.33043	0.1857	15.5875	66663	9	9|9 F1	Uba5	ubiquitin-like modifier activating enzyme 5	Uba5	ubiquitin-like modifier activating enzyme 5	protein-coding	+1s
2400	305	188219614	Uchl1	15.8225	15.3523	15.5874	0.0863276	1.38537	1.38537	I_KnockIn_1Way up vs T_WT	-1.07663	2.06631	0.470267	15.8225	22223	5	5 C3.1|5 35.95 cM	Uchl1	ubiquitin carboxy-terminal hydrolase L1	Uchl1	ubiquitin carboxy-terminal hydrolase L1	protein-coding	+2s
3899	306	568993367	Ppp6r2	13.2385	13.4614	13.3499	0.086859	0.856822	-1.1671	I_KnockIn_1Way down vs T_WT	-1.41131	1.0361	-0.222933	13.2385	71474	15	15|15 F1	Ppp6r2	protein phosphatase 6, regulatory subunit 2	Ppp6r2	protein phosphatase 6, regulatory subunit 2	protein-coding	-1s
823	307	21426847	Pea15a	13.7129	14.1242	13.9185	0.0868782	0.75198	-1.32982	I_KnockIn_1Way down vs T_WT	-1.88805	1.06765	-0.411233	13.7129	18611	1	1 H3|1 79.54 cM	Pea15a	phosphoprotein enriched in astrocytes 15A	Pea15a	phosphoprotein enriched in astrocytes 15A	protein-coding	-2s
2051	308	140969946	Ndufv3	15.5814	16.1683	15.8749	0.0869899	0.665772	-1.50202	I_KnockIn_1Way down vs T_WT	-2.4776	1.0982	-0.5869	15.5814	78330	17	17|17 B1	Ndufv3	NADH dehydrogenase (ubiquinone) flavoprotein 3	Ndufv3	NADH dehydrogenase (ubiquinone) flavoprotein 3	protein-coding	-3s
79	309	6679441	Ppic	13.729	13.8881	13.8086	0.0874382	0.895563	-1.11662	I_KnockIn_1Way down vs T_WT	-1.27926	1.02601	-0.159133	13.729	19038	18	18|18 D1	Ppic	peptidylprolyl isomerase C	Ppic	peptidylprolyl isomerase C	protein-coding	-1s
165	310	6753198	Bnip3	15.0263	15.27	15.1481	0.0876432	0.844557	-1.18405	I_KnockIn_1Way down vs T_WT	-1.45851	1.04032	-0.243733	15.0263	12176	7	7|7 F5	Bnip3	BCL2/adenovirus E1B interacting protein 3	Bnip3	BCL2/adenovirus E1B interacting protein 3	protein-coding	-1s
45	311	6678321	Tgfbi	15.0877	15.2317	15.1597	0.0880435	0.905006	-1.10496	I_KnockIn_1Way down vs T_WT	-1.25008	1.02386	-0.144	15.0877	21810	13	13 B-C1|13 30.09 cM	Tgfbi	transforming growth factor, beta induced	Tgfbi	transforming growth factor, beta induced	protein-coding	-1s
2610	312	240120112	Fah	13.8671	14.2989	14.083	0.0882495	0.741302	-1.34898	I_KnockIn_1Way down vs T_WT	-1.95376	1.07365	-0.431867	13.8671	14085	7	7 D3|7 48.36 cM	Fah	fumarylacetoacetate hydrolase	Fah	fumarylacetoacetate hydrolase	protein-coding	-2s
3516	313	568950272	Ipo7	13.5644	12.8761	13.2203	0.0884833	1.61142	1.61142	I_KnockIn_1Way up vs T_WT	-1.12063	2.90991	0.688333	13.5644	233726	7	7|7 F1	Ipo7	importin 7	Ipo7	importin 7	protein-coding	+3s
1789	314	110665705	Fv1	15.1455	14.322	14.7338	0.088905	1.76965	1.76965	I_KnockIn_1Way up vs T_WT	-1.14752	3.59366	0.823467	15.1455	14349	4	4 E2|4 78.56 cM	Fv1	Friend virus susceptibility 1	Fv1	Friend virus susceptibility 1	protein-coding	+6s
2169	315	158631240	Nek9	15.6861	15.3729	15.5295	0.0889797	1.2424	1.2424	I_KnockIn_1Way up vs T_WT	-1.05381	1.62663	0.313133	15.6861	217718	12	12|12 D2	Nek9	NIMA (never in mitosis gene a)-related expressed kinase 9	Nek9	NIMA (never in mitosis gene a)-related expressed kinase 9	protein-coding	+2s
902	316	22122795	Dync1li1	14.2328	13.8506	14.0417	0.0896048	1.30327	1.30327	I_KnockIn_1Way up vs T_WT	-1.06705	1.81239	0.382133	14.2328	235661	9	9|9 F3	Dync1li1	dynein cytoplasmic 1 light intermediate chain 1	Dync1li1	dynein cytoplasmic 1 light intermediate chain 1	protein-coding	+2s
1513	317	58037095	Spryd4	14.7497	14.4784	14.6141	0.089956	1.20684	1.20684	I_KnockIn_1Way up vs T_WT	-1.04753	1.52568	0.271233	14.7497	66701	10	10|10 D3	Spryd4	SPRY domain containing 4	Spryd4	SPRY domain containing 4	protein-coding	+2s
1829	318	113680741	Hsd11b1	15.2963	15.0571	15.1767	0.0904431	1.18039	1.18039	I_KnockIn_1Way up vs T_WT	-1.04228	1.45224	0.239267	15.2963	15483	1	1|1 H6	Hsd11b1	hydroxysteroid 11-beta dehydrogenase 1	Hsd11b1	hydroxysteroid 11-beta dehydrogenase 1	protein-coding	+1s
1288	319	32189438	Tcea3	11.8454	12.1389	11.9922	0.0907332	0.815939	-1.22558	I_KnockIn_1Way down vs T_WT	-1.58084	1.05245	-0.293467	11.8454	21401	4	4|4 D3	Tcea3	transcription elongation factor A (SII), 3	Tcea3	transcription elongation factor A (SII), 3	protein-coding	-2s
2914	320	326381098	Sars	16.1964	15.7309	15.9636	0.0907809	1.3808	1.3808	I_KnockIn_1Way up vs T_WT	-1.08457	2.06783	0.4655	16.1964	20226	3	3 F3|3 47.08 cM	Sars	seryl-aminoacyl-tRNA synthetase	Sars	seryl-aminoacyl-tRNA synthetase	protein-coding	+2s
672	321	19263324	Clns1a	11.6114	11.0247	11.318	0.0915643	1.50181	1.50181	I_KnockIn_1Way up vs T_WT	-1.1097	2.50286	0.5867	11.6114	12729	7	7 53.57 cM|7 E3	Clns1a	chloride channel, nucleotide-sensitive, 1A	Clns1a	chloride channel, nucleotide-sensitive, 1A	protein-coding	+3s
1049	322	29126205	Acaa2	14.0863	14.3125	14.1994	0.0916624	0.854884	-1.16975	I_KnockIn_1Way down vs T_WT	-1.42447	1.04104	-0.2262	14.0863	52538	18	18 E2|18 50.76 cM	Acaa2	acetyl-Coenzyme A acyltransferase 2 (mitochondrial 3-oxoacyl-Coenzyme A thiolase)	Acaa2	acetyl-Coenzyme A acyltransferase 2 (mitochondrial 3-oxoacyl-Coenzyme A thiolase)	protein-coding	-1s
3078	323	568893435	LOC102642862	15.3642	14.417	14.8906	0.0917501	1.92817	1.92817	I_KnockIn_1Way up vs T_WT	-1.18381	4.40123	0.947233	15.3642	102642862	---	---	LOC102642862	LOC102642862 Gene	---	---	Discontinued	+6s
2870	324	295317330	Snap23	12.3999	12.6748	12.5373	0.0922088	0.826508	-1.20991	I_KnockIn_1Way down vs T_WT	-1.5381	1.0507	-0.2749	12.3999	20619	2	2 60.37 cM|2 E5	Snap23	synaptosomal-associated protein 23	Snap23	synaptosomal-associated protein 23	protein-coding	-2s
2965	325	359718995	Tmem205	15.6532	15.3866	15.5199	0.0922701	1.203	1.203	I_KnockIn_1Way up vs T_WT	-1.04921	1.51841	0.266633	15.6532	235043	9	9|9 A3	Tmem205	transmembrane protein 205	Tmem205	transmembrane protein 205	protein-coding	+2s
2443	326	213512208	Tha1	14.1005	14.4645	14.2825	0.0926959	0.777007	-1.28699	I_KnockIn_1Way down vs T_WT	-1.76965	1.06841	-0.364	14.1005	71776	11	11|11 E2	Tha1	threonine aldolase 1	Tha1	threonine aldolase 1	protein-coding	-2s
1323	327	33859514	Bcat2	15.7866	15.9862	15.8864	0.093137	0.870812	-1.14835	I_KnockIn_1Way down vs T_WT	-1.3679	1.0373	-0.199567	15.7866	12036	7	7 B4|7 29.36 cM	Bcat2	branched chain aminotransferase 2, mitochondrial	Bcat2	branched chain aminotransferase 2, mitochondrial	protein-coding	-1s
328	328	7305121	Gyg	15.4565	15.7031	15.5798	0.0935388	0.842919	-1.18635	I_KnockIn_1Way down vs T_WT	-1.47312	1.04667	-0.246533	15.4565	27357	3	3 A2|3 6.19 cM	Gyg	glycogenin	Gyg	glycogenin	protein-coding	-1s
1196	329	31560697	H1f0	14.9377	14.7447	14.8412	0.0936406	1.14316	1.14316	I_KnockIn_1Way up vs T_WT	-1.03644	1.35445	0.193033	14.9377	14958	15	15 E1|15 37.7 cM	H1f0	H1 histone family, member 0	H1f0	H1 histone family, member 0	protein-coding	+1s
2481	330	225637487	Anpep	14.4943	14.343	14.4186	0.0937647	1.11054	1.11054	I_KnockIn_1Way up vs T_WT	-1.02852	1.26848	0.151267	14.4943	16790	7	7|7 D3	Anpep	alanyl (membrane) aminopeptidase	Anpep	alanyl (membrane) aminopeptidase	protein-coding	+1s
3985	331	569003211	Dtna	13.9331	14.01	13.9716	0.0937658	0.948071	-1.05477	I_KnockIn_1Way down vs T_WT	-1.12857	1.0144	-0.0769333	13.9331	13527	18	18 A2|18 12.08 cM	Dtna	dystrobrevin alpha	Dtna	dystrobrevin alpha	protein-coding	-0.5s
2800	332	268838020	Mri1	14.1629	14.4159	14.2894	0.0940829	0.83915	-1.19168	I_KnockIn_1Way down vs T_WT	-1.48895	1.04848	-0.253	14.1629	67873	8	8|8 C3	Mri1	methylthioribose-1-phosphate isomerase 1	Mri1	methylthioribose-1-phosphate isomerase 1	protein-coding	-2s
373	333	8567400	Rpl27	16.5695	16.3885	16.479	0.0941954	1.13362	1.13362	I_KnockIn_1Way up vs T_WT	-1.03452	1.32944	0.180933	16.5695	19942	11	11|11 A1	Rpl27	ribosomal protein L27	Rpl27	ribosomal protein L27	protein-coding	+1s
4105	334	575771837	Txndc5	16.8422	16.7059	16.774	0.094281	1.09911	1.09911	I_KnockIn_1Way up vs T_WT	-1.02594	1.23938	0.136333	16.8422	105245	13	13|13 A3.3	Txndc5	thioredoxin domain containing 5	Txndc5	thioredoxin domain containing 5	protein-coding	+1s
3969	335	569001421	Ergic1	16.033	15.9324	15.9827	0.0944866	1.07224	1.07224	I_KnockIn_1Way up vs T_WT	-1.01917	1.17174	0.100633	16.033	67458	17	17|17 B1	Ergic1	endoplasmic reticulum-golgi intermediate compartment (ERGIC) 1	Ergic1	endoplasmic reticulum-golgi intermediate compartment (ERGIC) 1	protein-coding	+0.5s
912	336	22203747	Col6a2	16.1391	15.9729	16.056	0.0944936	1.1221	1.1221	I_KnockIn_1Way up vs T_WT	-1.03186	1.29922	0.1662	16.1391	12834	10	10 B5-C1|10 39.32 cM	Col6a2	collagen, type VI, alpha 2	Col6a2	collagen, type VI, alpha 2	protein-coding	+1s
1753	337	109715818	Dhrs11	15.3266	15.5455	15.436	0.0945584	0.85922	-1.16385	I_KnockIn_1Way down vs T_WT	-1.41173	1.04222	-0.2189	15.3266	192970	11	11|11 C	Dhrs11	dehydrogenase/reductase (SDR family) member 11	Dhrs11	dehydrogenase/reductase (SDR family) member 11	protein-coding	-1s
2041	338	134053871	Gbp3	14.8687	14.5633	14.716	0.0947793	1.23579	1.23579	I_KnockIn_1Way up vs T_WT	-1.05968	1.61831	0.305433	14.8687	55932	3	3|3 H1	Gbp3	guanylate binding protein 3	Gbp3	guanylate binding protein 3	protein-coding	+2s
2448	339	215490074	Sap18	14.6746	14.8154	14.745	0.0952049	0.907016	-1.10252	I_KnockIn_1Way down vs T_WT	-1.24875	1.02732	-0.1408	14.6746	20220	14	14 C3|14 30.51 cM	Sap18	Sin3-associated polypeptide 18	Sap18	Sin3-associated polypeptide 18	protein-coding	-1s
3781	340	568978770	Cfl2	15.7578	15.4599	15.6089	0.0952877	1.22933	1.22933	I_KnockIn_1Way up vs T_WT	-1.05877	1.60005	0.297867	15.7578	12632	12	12|12 C1	Cfl2	cofilin 2, muscle	Cfl2	cofilin 2, muscle	protein-coding	+2s
1092	341	30425030	Nhlrc1	15.1901	15.4475	15.3188	0.0953185	0.836575	-1.19535	I_KnockIn_1Way down vs T_WT	-1.5012	1.05063	-0.257433	15.1901	105193	13	13|13 A5	Nhlrc1	NHL repeat containing 1	Nhlrc1	NHL repeat containing 1	protein-coding	-2s
290	342	6755963	Vdac1	14.625	14.7746	14.6998	0.0956507	0.901459	-1.10931	I_KnockIn_1Way down vs T_WT	-1.26666	1.02932	-0.149667	14.625	22333	11	11 B1.3|11 31.86 cM	Vdac1	voltage-dependent anion channel 1	Vdac1	voltage-dependent anion channel 1	protein-coding	-1s
3081	343	568894317	LOC102641809	14.53	14.3605	14.4452	0.0959763	1.12464	1.12464	I_KnockIn_1Way up vs T_WT	-1.03348	1.30717	0.169467	14.53	102641809	7	-	LOC102641809	non-histone chromosomal protein HMG-14	-	-	protein-coding	+1s
1977	344	124487191	Otud4	14.1307	14.0131	14.0719	0.0962545	1.08498	1.08498	I_KnockIn_1Way up vs T_WT	-1.02326	1.20456	0.117667	14.1307	73945	8	8 37.74 cM|8 C3	Otud4	OTU domain containing 4	Otud4	OTU domain containing 4	protein-coding	+0.5s
3839	345	568987480	Stk24	15.8138	15.651	15.7324	0.0963252	1.11948	1.11948	I_KnockIn_1Way up vs T_WT	-1.03238	1.29382	0.162833	15.8138	223255	14	14 E5|14 64.95 cM	Stk24	serine/threonine kinase 24	Stk24	serine/threonine kinase 24	protein-coding	+1s
3836	346	568987288	Fermt2	15.6561	15.4953	15.5757	0.0966074	1.11788	1.11788	I_KnockIn_1Way up vs T_WT	-1.03214	1.28982	0.160767	15.6561	218952	14	14|14 C1	Fermt2	fermitin family member 2	Fermt2	fermitin family member 2	protein-coding	+1s
626	347	15808988	Eif4h	15.2476	15.5024	15.375	0.0966611	0.838123	-1.19314	I_KnockIn_1Way down vs T_WT	-1.49684	1.05146	-0.254767	15.2476	22384	5	5 G2|5 74.71 cM	Eif4h	eukaryotic translation initiation factor 4H	Eif4h	eukaryotic translation initiation factor 4H	protein-coding	-2s
1221	348	31980942	Impa1	15.1506	15.037	15.0938	0.0967205	1.0819	1.0819	I_KnockIn_1Way up vs T_WT	-1.02265	1.19701	0.113567	15.1506	55980	3	3|3 A1	Impa1	inositol (myo)-1(or 4)-monophosphatase 1	Impa1	inositol (myo)-1(or 4)-monophosphatase 1	protein-coding	+0.5s
3265	349	568921091	Usp13	14.0215	14.2346	14.128	0.0967862	0.862682	-1.15918	I_KnockIn_1Way down vs T_WT	-1.40143	1.04297	-0.2131	14.0215	72607	3	3|3 A3	Usp13	ubiquitin specific peptidase 13 (isopeptidase T-3)	Usp13	ubiquitin specific peptidase 13 (isopeptidase T-3)	protein-coding	-1s
4053	350	569010380	Prrg1	13.0089	12.5775	12.7932	0.0968248	1.3486	1.3486	I_KnockIn_1Way up vs T_WT	-1.08899	1.98057	0.431467	13.0089	546336	X	X|X B	Prrg1	proline rich Gla (G-carboxyglutamic acid) 1	Prrg1	proline rich Gla (G-carboxyglutamic acid) 1	protein-coding	+2s
2552	351	228008337	Psmc3	15.0063	14.7656	14.8859	0.0973005	1.18159	1.18159	I_KnockIn_1Way up vs T_WT	-1.04917	1.46481	0.240733	15.0063	19182	2	2 E1|2 50.44 cM	Psmc3	proteasome (prosome, macropain) 26S subunit, ATPase 3	Psmc3	proteasome (prosome, macropain) 26S subunit, ATPase 3	protein-coding	+1s
1564	352	63055065	Sh3pxd2b	13.4351	12.6507	13.0429	0.0973861	1.72234	1.72234	I_KnockIn_1Way up vs T_WT	-1.16958	3.46948	0.784367	13.4351	268396	11	11|11 A4	Sh3pxd2b	SH3 and PX domains 2B	Sh3pxd2b	SH3 and PX domains 2B	protein-coding	+6s
1023	353	27777648	Kdr	14.1278	13.9064	14.0171	0.0977936	1.16586	1.16586	I_KnockIn_1Way up vs T_WT	-1.04556	1.42117	0.2214	14.1278	16542	5	5 C3.3|5 40.23 cM	Kdr	kinase insert domain protein receptor	Kdr	kinase insert domain protein receptor	protein-coding	+1s
1666	354	84781791	Myot	14.9655	15.1819	15.0737	0.0978388	0.860671	-1.16188	I_KnockIn_1Way down vs T_WT	-1.41014	1.04457	-0.216467	14.9655	58916	18	18|18 B3	Myot	myotilin	Myot	myotilin	protein-coding	-1s
704	355	19527228	Cisd1	15.2741	15.667	15.4705	0.0983934	0.761597	-1.31303	I_KnockIn_1Way down vs T_WT	-1.86757	1.08325	-0.3929	15.2741	52637	10	10 B5.3|10 36.88 cM	Cisd1	CDGSH iron sulfur domain 1	Cisd1	CDGSH iron sulfur domain 1	protein-coding	-2s
1207	356	31980648	Atp5b	14.1812	14.4316	14.3064	0.098622	0.840683	-1.18951	I_KnockIn_1Way down vs T_WT	-1.48922	1.0525	-0.250367	14.1812	11947	10	10|10 D3	Atp5b	ATP synthase, H+ transporting mitochondrial F1 complex, beta subunit	Atp5b	ATP synthase, H+ transporting mitochondrial F1 complex, beta subunit	protein-coding	-2s
3299	357	568924859	Sec24b	12.5253	12.3301	12.4277	0.0993028	1.14494	1.14494	I_KnockIn_1Way up vs T_WT	-1.04124	1.36494	0.195267	12.5253	99683	3	3|3 G3	Sec24b	Sec24 related gene family, member B (S. cerevisiae)	Sec24b	Sec24 related gene family, member B (S. cerevisiae)	protein-coding	+1s
1619	358	74316017	Mybphl	14.0111	15.0306	14.5208	0.0993727	0.493299	-2.02717	I_KnockIn_1Way down vs T_WT	-5.07606	1.23523	-1.01947	14.0111	68753	3	3|3 F3	Mybphl	myosin binding protein H-like	Mybphl	myosin binding protein H-like	protein-coding	-6s
1394	359	39204499	Nefl	13.5586	13.7975	13.6781	0.0995165	0.847372	-1.18012	I_KnockIn_1Way down vs T_WT	-1.46356	1.05089	-0.238933	13.5586	18039	14	14|14 D3	Nefl	neurofilament, light polypeptide	Nefl	neurofilament, light polypeptide	protein-coding	-1s
2267	360	161484660	Cpox	14.0954	14.1776	14.1365	0.099588	0.944616	-1.05863	I_KnockIn_1Way down vs T_WT	-1.14003	1.01725	-0.0822	14.0954	12892	16	16|16 C1.1	Cpox	coproporphyrinogen oxidase	Cpox	coproporphyrinogen oxidase	protein-coding	-0.5s
2138	361	157277950	Rdx	14.3317	13.9545	14.1431	0.100051	1.29882	1.29882	I_KnockIn_1Way up vs T_WT	-1.08234	1.82584	0.3772	14.3317	19684	9	9|9 A5.3	Rdx	radixin	Rdx	radixin	protein-coding	+2s
1715	362	88196767	Mlf1	14.4755	14.8692	14.6723	0.100626	0.76121	-1.3137	I_KnockIn_1Way down vs T_WT	-1.87595	1.087	-0.393633	14.4755	17349	3	3 E1|3 30.91 cM	Mlf1	myeloid leukemia factor 1	Mlf1	myeloid leukemia factor 1	protein-coding	-2s
1626	363	76881807	Serpina1b	16.9665	16.3308	16.6486	0.100764	1.55366	1.55366	I_KnockIn_1Way up vs T_WT	-1.1446	2.76288	0.635667	16.9665	20701	12	12 E|12 52.98 cM	Serpina1b	serine (or cysteine) preptidase inhibitor, clade A, member 1B	Serpina1b	serine (or cysteine) preptidase inhibitor, clade A, member 1B	protein-coding	+3s
1954	364	124486616	Zc3h7b	12.7346	13.1783	12.9565	0.101519	0.73523	-1.36012	I_KnockIn_1Way down vs T_WT	-2.03537	1.10024	-0.443733	12.7346	20286	15	15|15 E1	Zc3h7b	zinc finger CCCH type containing 7B	Zc3h7b	zinc finger CCCH type containing 7B	protein-coding	-2s
652	365	18079334	Chchd2	12.5595	12.3312	12.4453	0.102282	1.17148	1.17148	I_KnockIn_1Way up vs T_WT	-1.05107	1.44246	0.228333	12.5595	14004	5	5|5 G1.3	Chchd2	coiled-coil-helix-coiled-coil-helix domain containing 2	Chchd2	coiled-coil-helix-coiled-coil-helix domain containing 2	protein-coding	+1s
694	366	19527026	Lrrc59	14.7613	14.617	14.6891	0.10248	1.10519	1.10519	I_KnockIn_1Way up vs T_WT	-1.03209	1.26065	0.1443	14.7613	98238	11	11|11 D	Lrrc59	leucine rich repeat containing 59	Lrrc59	leucine rich repeat containing 59	protein-coding	+1s
1547	367	61676215	Rasip1	14.2568	13.9062	14.0815	0.102499	1.27512	1.27512	I_KnockIn_1Way up vs T_WT	-1.0798	1.75568	0.350633	14.2568	69903	7	7|7 B2	Rasip1	Ras interacting protein 1	Rasip1	Ras interacting protein 1	protein-coding	+2s
479	368	12963731	Mvk	14.3887	14.7631	14.5759	0.102512	0.771408	-1.29633	I_KnockIn_1Way down vs T_WT	-1.82409	1.08546	-0.374433	14.3887	17855	5	5 F|5 55.99 cM	Mvk	mevalonate kinase	Mvk	mevalonate kinase	protein-coding	-2s
1926	369	122937370	Mmrn2	14.8383	15.2264	15.0323	0.102587	0.764153	-1.30864	I_KnockIn_1Way down vs T_WT	-1.86465	1.08883	-0.388067	14.8383	105450	14	14|14 B	Mmrn2	multimerin 2	Mmrn2	multimerin 2	protein-coding	-2s
3800	370	568981400	Pfkp	14.8182	14.9662	14.8922	0.103097	0.90248	-1.10806	I_KnockIn_1Way down vs T_WT	-1.26866	1.03329	-0.148033	14.8182	56421	13	13|13 A1	Pfkp	phosphofructokinase, platelet	Pfkp	phosphofructokinase, platelet	protein-coding	-1s
3719	371	568971845	Jup	14.8866	14.9893	14.938	0.103134	0.93131	-1.07376	I_KnockIn_1Way down vs T_WT	-1.17945	1.02298	-0.102667	14.8866	16480	11	11 D|11 63.47 cM	Jup	junction plakoglobin	Jup	junction plakoglobin	protein-coding	-0.5s
2422	372	198278410	Lcmt2	15.3181	15.0933	15.2057	0.103495	1.16864	1.16864	I_KnockIn_1Way up vs T_WT	-1.05134	1.43584	0.224833	15.3181	329504	2	2|2 E5	Lcmt2	leucine carboxyl methyltransferase 2	Lcmt2	leucine carboxyl methyltransferase 2	protein-coding	+1s
2281	373	162329549	Sco2	13.5509	13.1571	13.354	0.10379	1.31391	1.31391	I_KnockIn_1Way up vs T_WT	-1.09214	1.88543	0.393867	13.5509	100126824	15	15|15	Sco2	SCO2 cytochrome c oxidase assembly protein	Sco2	SCO2 cytochrome c oxidase assembly protein	protein-coding	+2s
3350	374	568931950	Arhgef10l	14.6523	14.8337	14.743	0.10413	0.881806	-1.13404	I_KnockIn_1Way down vs T_WT	-1.33965	1.04168	-0.181467	14.6523	72754	4	4|4 D3	Arhgef10l	Rho guanine nucleotide exchange factor (GEF) 10-like	Arhgef10l	Rho guanine nucleotide exchange factor (GEF) 10-like	protein-coding	-1s
3047	375	553727076	Tubgcp2	13.7517	13.5759	13.6638	0.104295	1.12956	1.12956	I_KnockIn_1Way up vs T_WT	-1.04046	1.32754	0.175767	13.7517	74237	7	7|7 F5	Tubgcp2	tubulin, gamma complex associated protein 2	Tubgcp2	tubulin, gamma complex associated protein 2	protein-coding	+1s
3436	376	568940600	Eps8	13.0053	13.1949	13.1001	0.105076	0.876869	-1.14042	I_KnockIn_1Way down vs T_WT	-1.35815	1.04428	-0.189567	13.0053	13860	6	6 G1|6 66.78 cM	Eps8	epidermal growth factor receptor pathway substrate 8	Eps8	epidermal growth factor receptor pathway substrate 8	protein-coding	-1s
565	377	13385856	Slc48a1	11.2275	10.7549	10.9912	0.105142	1.38764	1.38764	I_KnockIn_1Way up vs T_WT	-1.11421	2.14546	0.472633	11.2275	67739	15	15|15 F2	Slc48a1	solute carrier family 48 (heme transporter), member 1	Slc48a1	solute carrier family 48 (heme transporter), member 1	protein-coding	+2s
2276	378	162287165	Cpt1b	16.5025	16.6695	16.586	0.10519	0.890713	-1.1227	I_KnockIn_1Way down vs T_WT	-1.30957	1.03897	-0.166967	16.5025	12895	15	15 E3|15 44.89 cM	Cpt1b	carnitine palmitoyltransferase 1b, muscle	Cpt1b	carnitine palmitoyltransferase 1b, muscle	protein-coding	-1s
1918	379	121674797	Ppt1	15.7935	16.0544	15.9239	0.105607	0.834606	-1.19817	I_KnockIn_1Way down vs T_WT	-1.52459	1.06198	-0.260833	15.7935	19063	4	4 57.27 cM|4 D1-D3	Ppt1	palmitoyl-protein thioesterase 1	Ppt1	palmitoyl-protein thioesterase 1	protein-coding	-2s
338	380	7305577	Timm8a1	18.5538	18.658	18.6059	0.106236	0.930364	-1.07485	I_KnockIn_1Way down vs T_WT	-1.18366	1.02455	-0.104133	18.5538	30058	X	X E3|X 56.18 cM	Timm8a1	translocase of inner mitochondrial membrane 8A1	Timm8a1	translocase of inner mitochondrial membrane 8A1	protein-coding	-0.5s
1146	381	31542873	Gabarapl2	14.6906	15.024	14.8573	0.107838	0.793627	-1.26004	I_KnockIn_1Way down vs T_WT	-1.7193	1.08289	-0.333467	14.6906	93739	8	8|8 E1	Gabarapl2	gamma-aminobutyric acid (GABA) A receptor-associated protein-like 2	Gabarapl2	gamma-aminobutyric acid (GABA) A receptor-associated protein-like 2	protein-coding	-2s
1476	382	50053824	Eea1	14.4467	14.3205	14.3836	0.108085	1.09142	1.09142	I_KnockIn_1Way up vs T_WT	-1.03071	1.22777	0.1262	14.4467	216238	10	10|10 C3	Eea1	early endosome antigen 1	Eea1	early endosome antigen 1	protein-coding	+1s
858	383	21703824	Fam20b	13.7498	13.9745	13.8621	0.108224	0.855793	-1.16851	I_KnockIn_1Way down vs T_WT	-1.44113	1.05545	-0.224667	13.7498	215015	1	1|1 H1	Fam20b	family with sequence similarity 20, member B	Fam20b	family with sequence similarity 20, member B	protein-coding	-1s
2607	384	239985639	Palm	15.1139	15.3189	15.2164	0.10831	0.867539	-1.15269	I_KnockIn_1Way down vs T_WT	-1.39585	1.05055	-0.205	15.1139	18483	10	10 C1|10 39.72 cM	Palm	paralemmin	Palm	paralemmin	protein-coding	-1s
120	385	6680658	Adprh	14.0035	13.6495	13.8265	0.108483	1.2781	1.2781	I_KnockIn_1Way up vs T_WT	-1.08913	1.77913	0.354	14.0035	11544	16	16|16 B4	Adprh	ADP-ribosylarginine hydrolase	Adprh	ADP-ribosylarginine hydrolase	protein-coding	+2s
1841	386	114205406	Mcpt4	15.4723	15.001	15.2366	0.108528	1.38639	1.38639	I_KnockIn_1Way up vs T_WT	-1.12048	2.15364	0.471333	15.4723	17227	14	14 C3|14 28.19 cM	Mcpt4	mast cell protease 4	Mcpt4	mast cell protease 4	protein-coding	+2s
866	387	21703986	Pi4k2a	13.8254	14.0857	13.9556	0.108717	0.834895	-1.19776	I_KnockIn_1Way down vs T_WT	-1.52793	1.06504	-0.260333	13.8254	84095	19	19 C3|19 35.74 cM	Pi4k2a	phosphatidylinositol 4-kinase type 2 alpha	Pi4k2a	phosphatidylinositol 4-kinase type 2 alpha	protein-coding	-2s
3338	388	568930898	Szrd1	12.6277	12.9471	12.7874	0.108779	0.801366	-1.24787	I_KnockIn_1Way down vs T_WT	-1.68249	1.08047	-0.319467	12.6277	213491	4	4 D3|4 73.38 cM	Szrd1	SUZ RNA binding domain containing 1	Szrd1	SUZ RNA binding domain containing 1	protein-coding	-2s
3629	389	568961806	Ptplad1	14.44	13.9079	14.1739	0.108789	1.44607	1.44607	I_KnockIn_1Way up vs T_WT	-1.13762	2.37889	0.532133	14.44	57874	9	9|9 D	Ptplad1	3-hydroxyacyl-CoA dehydratase 3	Hacd3	3-hydroxyacyl-CoA dehydratase 3	protein-coding	+3s
3844	390	568987850	Dhrs4	15.6514	15.8006	15.726	0.108831	0.90175	-1.10895	I_KnockIn_1Way down vs T_WT	-1.27508	1.03684	-0.1492	15.6514	28200	14	14 C3|14 28.19 cM	Dhrs4	dehydrogenase/reductase (SDR family) member 4	Dhrs4	dehydrogenase/reductase (SDR family) member 4	protein-coding	-1s
3505	391	568949421	Arnt2	15.5275	15.7046	15.616	0.108843	0.8845	-1.13058	I_KnockIn_1Way down vs T_WT	-1.3343	1.04388	-0.177067	15.5275	11864	7	7 D3|7 48.35 cM	Arnt2	aryl hydrocarbon receptor nuclear translocator 2	Arnt2	aryl hydrocarbon receptor nuclear translocator 2	protein-coding	-1s
2937	392	345842335	Obscn	15.0272	14.8483	14.9377	0.109084	1.13199	1.13199	I_KnockIn_1Way up vs T_WT	-1.0445	1.33843	0.178867	15.0272	380698	11	11|11 B1.3	Obscn	obscurin, cytoskeletal calmodulin and titin-interacting RhoGEF	Obscn	obscurin, cytoskeletal calmodulin and titin-interacting RhoGEF	protein-coding	+1s
2803	393	269784615	Atp2b4	13.7123	13.915	13.8137	0.10913	0.868963	-1.1508	I_KnockIn_1Way down vs T_WT	-1.39133	1.05059	-0.202633	13.7123	381290	1	1 E4|1 57.95 cM	Atp2b4	ATPase, Ca++ transporting, plasma membrane 4	Atp2b4	ATPase, Ca++ transporting, plasma membrane 4	protein-coding	-1s
2480	394	225579045	Me3	15.443	15.7157	15.5793	0.109134	0.827769	-1.20807	I_KnockIn_1Way down vs T_WT	-1.55966	1.06868	-0.2727	15.443	109264	7	7|7 E1	Me3	malic enzyme 3, NADP(+)-dependent, mitochondrial	Me3	malic enzyme 3, NADP(+)-dependent, mitochondrial	protein-coding	-2s
1712	395	87252711	Adipoq	16.7835	16.6207	16.7021	0.109243	1.11948	1.11948	I_KnockIn_1Way up vs T_WT	-1.04053	1.30403	0.162833	16.7835	11450	16	16 B3-B4|16 13.96 cM	Adipoq	adiponectin, C1Q and collagen domain containing	Adipoq	adiponectin, C1Q and collagen domain containing	protein-coding	+1s
448	396	10946986	Arpp19	15.7267	16.1072	15.9169	0.109429	0.768171	-1.30179	I_KnockIn_1Way down vs T_WT	-1.86001	1.09757	-0.3805	15.7267	59046	9	9|9 E1	Arpp19	cAMP-regulated phosphoprotein 19	Arpp19	cAMP-regulated phosphoprotein 19	protein-coding	-2s
2725	397	255760028	Hcls1	15.0743	14.8692	14.9718	0.109792	1.15271	1.15271	I_KnockIn_1Way up vs T_WT	-1.05173	1.39749	0.205033	15.0743	15163	16	16|16 B	Hcls1	hematopoietic cell specific Lyn substrate 1	Hcls1	hematopoietic cell specific Lyn substrate 1	protein-coding	+1s
2605	398	239985488	Phactr4	13.6807	13.7909	13.7358	0.109983	0.926438	-1.0794	I_KnockIn_1Way down vs T_WT	-1.19723	1.02757	-0.110233	13.6807	100169	4	4|4 D2.3	Phactr4	phosphatase and actin regulator 4	Phactr4	phosphatase and actin regulator 4	protein-coding	-0.5s
2493	399	226371766	Iigp1	15.0141	15.6413	15.3277	0.110128	0.647447	-1.54453	I_KnockIn_1Way down vs T_WT	-2.78569	1.16772	-0.627167	15.0141	60440	18	18|18 D3	Iigp1	interferon inducible GTPase 1	Iigp1	interferon inducible GTPase 1	protein-coding	-3s
2139	400	157364966	Otud6b	13.6118	13.4453	13.5285	0.111548	1.12236	1.12236	I_KnockIn_1Way up vs T_WT	-1.04294	1.31377	0.166533	13.6118	72201	4	4|4 A1	Otud6b	OTU domain containing 6B	Otud6b	OTU domain containing 6B	protein-coding	+1s
3683	401	568967188	Mcu	12.328	12.5639	12.4459	0.1116	0.849135	-1.17767	I_KnockIn_1Way down vs T_WT	-1.47208	1.06142	-0.235933	12.328	215999	10	10|10 B4	Mcu	mitochondrial calcium uniporter	Mcu	mitochondrial calcium uniporter	protein-coding	-1s
4104	402	575771835	Zyx	14.4849	14.654	14.5694	0.111711	0.889397	-1.12436	I_KnockIn_1Way down vs T_WT	-1.31944	1.04372	-0.1691	14.4849	22793	6	6|6 B2.1	Zyx	zyxin	Zyx	zyxin	protein-coding	-1s
1345	403	34328075	Fitm1	16.3556	15.79	16.0728	0.112482	1.47997	1.47997	I_KnockIn_1Way up vs T_WT	-1.1557	2.53133	0.565567	16.3556	68680	14	14|14 C3	Fitm1	fat storage-inducing transmembrane protein 1	Fitm1	fat storage-inducing transmembrane protein 1	protein-coding	+3s
3668	404	568965673	Bclaf1	14.0878	14.2404	14.1641	0.113197	0.899628	-1.11157	I_KnockIn_1Way down vs T_WT	-1.2853	1.04023	-0.1526	14.0878	72567	10	10|10 A3	Bclaf1	BCL2-associated transcription factor 1	Bclaf1	BCL2-associated transcription factor 1	protein-coding	-1s
2514	405	226874935	Itih2	15.8167	15.3414	15.5791	0.113262	1.39024	1.39024	I_KnockIn_1Way up vs T_WT	-1.13085	2.18568	0.475333	15.8167	16425	2	2 A1|2 6.89 cM	Itih2	inter-alpha trypsin inhibitor, heavy chain 2	Itih2	inter-alpha trypsin inhibitor, heavy chain 2	protein-coding	+2s
2584	406	237820660	Ubr4	13.9875	13.8513	13.9194	0.114201	1.09906	1.09906	I_KnockIn_1Way up vs T_WT	-1.03637	1.25185	0.136267	13.9875	69116	4	4|4 D3	Ubr4	ubiquitin protein ligase E3 component n-recognin 4	Ubr4	ubiquitin protein ligase E3 component n-recognin 4	protein-coding	+1s
511	407	13384872	Cox16	12.2076	12.7036	12.4556	0.114294	0.70907	-1.4103	I_KnockIn_1Way down vs T_WT	-2.26548	1.13904	-0.496	12.2076	66272	12	12|12 D2	Cox16	cytochrome c oxidase assembly protein 16	Cox16	cytochrome c oxidase assembly protein 16	protein-coding	-3s
1232	408	31981269	Glrx3	15.5967	15.4402	15.5184	0.114447	1.11453	1.11453	I_KnockIn_1Way up vs T_WT	-1.042	1.29435	0.156433	15.5967	30926	7	7|7 F5	Glrx3	glutaredoxin 3	Glrx3	glutaredoxin 3	protein-coding	+1s
776	409	21312666	Fam134c	12.7166	12.5002	12.6084	0.114578	1.16186	1.16186	I_KnockIn_1Way up vs T_WT	-1.05869	1.42914	0.216433	12.7166	67998	11	11|11 D	Fam134c	family with sequence similarity 134, member C	Fam134c	family with sequence similarity 134, member C	protein-coding	+1s
3317	410	568928609	Pde4b	13.3745	13.645	13.5098	0.114615	0.829051	-1.2062	I_KnockIn_1Way down vs T_WT	-1.56245	1.07391	-0.270467	13.3745	18578	4	4 C6|4 46.99 cM	Pde4b	phosphodiesterase 4B, cAMP specific	Pde4b	phosphodiesterase 4B, cAMP specific	protein-coding	-2s
874	411	21704162	Ube2m	14.772	14.8706	14.8213	0.114991	0.933939	-1.07073	I_KnockIn_1Way down vs T_WT	-1.17682	1.02647	-0.0986	14.772	22192	7	7 A1|7 7.73 cM	Ube2m	ubiquitin-conjugating enzyme E2M	Ube2m	ubiquitin-conjugating enzyme E2M	protein-coding	-0.5s
3670	412	568966184	Gstt3	16.9707	16.6094	16.7901	0.115257	1.28458	1.28458	I_KnockIn_1Way up vs T_WT	-1.10086	1.8166	0.3613	16.9707	103140	10	10|10 C1	Gstt3	glutathione S-transferase, theta 3	Gstt3	glutathione S-transferase, theta 3	protein-coding	+2s
4124	413	594591537	Rp2h	15.1992	15.343	15.2711	0.115468	0.905153	-1.10479	I_KnockIn_1Way down vs T_WT	-1.26827	1.03909	-0.143767	15.1992	19889	X	X|X A2	Rp2h	retinitis pigmentosa 2 homolog	Rp2	retinitis pigmentosa 2 homolog	protein-coding	-1s
2721	414	255683328	Abcc4	14.936	14.8105	14.8733	0.115471	1.09086	1.09086	I_KnockIn_1Way up vs T_WT	-1.03403	1.23048	0.125467	14.936	239273	14	14|14 E4	Abcc4	ATP-binding cassette, sub-family C (CFTR/MRP), member 4	Abcc4	ATP-binding cassette, sub-family C (CFTR/MRP), member 4	protein-coding	+1s
654	415	18079341	Eif3h	14.4975	14.421	14.4593	0.115583	1.05446	1.05446	I_KnockIn_1Way up vs T_WT	-1.02065	1.13484	0.0765	14.4975	68135	15	15|15 D1	Eif3h	eukaryotic translation initiation factor 3, subunit H	Eif3h	eukaryotic translation initiation factor 3, subunit H	protein-coding	+0.5s
1090	416	30424918	Epm2aip1	12.219	11.8572	12.0381	0.115826	1.285	1.285	I_KnockIn_1Way up vs T_WT	-1.10183	1.81936	0.361767	12.219	77781	9	9|9 F3	Epm2aip1	EPM2A (laforin) interacting protein 1	Epm2aip1	EPM2A (laforin) interacting protein 1	protein-coding	+2s
4114	417	577861016	Eps15l1	14.4161	14.2821	14.3491	0.116263	1.09733	1.09733	I_KnockIn_1Way up vs T_WT	-1.03679	1.24844	0.134	14.4161	13859	8	8|8 C1	Eps15l1	epidermal growth factor receptor pathway substrate 15-like 1	Eps15l1	epidermal growth factor receptor pathway substrate 15-like 1	protein-coding	+1s
3031	418	546231447	Tmem201	13.2035	13.5843	13.3939	0.116544	0.767976	-1.30212	I_KnockIn_1Way down vs T_WT	-1.87963	1.10858	-0.380867	13.2035	230917	4	4 E2|4 80.15 cM	Tmem201	transmembrane protein 201	Tmem201	transmembrane protein 201	protein-coding	-2s
3468	419	568944072	Plekha5	13.5861	13.7557	13.6709	0.116581	0.889089	-1.12475	I_KnockIn_1Way down vs T_WT	-1.32451	1.047	-0.1696	13.5861	109135	6	6|6 G2	Plekha5	pleckstrin homology domain containing, family A member 5	Plekha5	pleckstrin homology domain containing, family A member 5	protein-coding	-1s
3774	420	568977938	Iah1	15.6407	15.294	15.4673	0.11775	1.27171	1.27171	I_KnockIn_1Way up vs T_WT	-1.10006	1.77906	0.346767	15.6407	67732	12	12|12 A1.3	Iah1	isoamyl acetate-hydrolyzing esterase 1 homolog	Iah1	isoamyl acetate-hydrolyzing esterase 1 homolog	protein-coding	+2s
2451	421	219275596	Nars	15.2303	14.9489	15.0896	0.118035	1.21537	1.21537	I_KnockIn_1Way up vs T_WT	-1.08078	1.59645	0.2814	15.2303	70223	18	18|18 E1	Nars	asparaginyl-tRNA synthetase	Nars	asparaginyl-tRNA synthetase	protein-coding	+2s
3345	422	568931745	Necap2	12.6577	12.5018	12.5798	0.118167	1.11409	1.11409	I_KnockIn_1Way up vs T_WT	-1.04404	1.29586	0.155867	12.6577	66147	4	4|4 D3	Necap2	NECAP endocytosis associated 2	Necap2	NECAP endocytosis associated 2	protein-coding	+1s
4013	423	569006219	Kank1	13.1626	12.9484	13.0555	0.118637	1.16003	1.16003	I_KnockIn_1Way up vs T_WT	-1.0614	1.4283	0.214167	13.1626	107351	19	19|19 B	Kank1	KN motif and ankyrin repeat domains 1	Kank1	KN motif and ankyrin repeat domains 1	protein-coding	+1s
3533	424	568951595	Lhpp	15.197	15.0473	15.1221	0.118969	1.10931	1.10931	I_KnockIn_1Way up vs T_WT	-1.04271	1.28313	0.149667	15.197	76429	7	7|7 F4	Lhpp	phospholysine phosphohistidine inorganic pyrophosphate phosphatase	Lhpp	phospholysine phosphohistidine inorganic pyrophosphate phosphatase	protein-coding	+1s
2949	425	356995868	Ddx39b	14.7741	14.9855	14.8798	0.119002	0.863719	-1.15778	I_KnockIn_1Way down vs T_WT	-1.42205	1.06087	-0.211367	14.7741	53817	17	17 B1|17 18.6 cM	Ddx39b	DEAD (Asp-Glu-Ala-Asp) box polypeptide 39B	Ddx39b	DEAD (Asp-Glu-Ala-Asp) box polypeptide 39B	protein-coding	-1s
1664	426	84781779	Ndufb6	15.7354	16.0205	15.878	0.11911	0.820666	-1.21852	I_KnockIn_1Way down vs T_WT	-1.60817	1.08309	-0.285133	15.7354	230075	4	4|4 A5	Ndufb6	NADH dehydrogenase (ubiquinone) 1 beta subcomplex, 6	Ndufb6	NADH dehydrogenase (ubiquinone) 1 beta subcomplex, 6	protein-coding	-2s
1769	427	110625719	Hint2	15.1685	15.3462	15.2574	0.119143	0.884091	-1.13111	I_KnockIn_1Way down vs T_WT	-1.34469	1.05103	-0.177733	15.1685	68917	4	4|4 B1	Hint2	histidine triad nucleotide binding protein 2	Hint2	histidine triad nucleotide binding protein 2	protein-coding	-1s
4128	428	595582182	Nmral1	14.0176	14.2955	14.1565	0.119193	0.82481	-1.2124	I_KnockIn_1Way down vs T_WT	-1.58895	1.08098	-0.277867	14.0176	67824	16	16 A1|16 2.46 cM	Nmral1	NmrA-like family domain containing 1	Nmral1	NmrA-like family domain containing 1	protein-coding	-2s
3196	429	568913235	Surf1	15.3831	15.5676	15.4754	0.119271	0.879954	-1.13642	I_KnockIn_1Way down vs T_WT	-1.36005	1.05312	-0.1845	15.3831	20930	2	2 A3|2 19.1 cM	Surf1	surfeit gene 1	Surf1	surfeit gene 1	protein-coding	-1s
709	430	19527258	Aldh6a1	15.5509	15.6889	15.6199	0.119302	0.908778	-1.10038	I_KnockIn_1Way down vs T_WT	-1.25864	1.03949	-0.138	15.5509	104776	12	12 D1|12 39.21 cM	Aldh6a1	aldehyde dehydrogenase family 6, subfamily A1	Aldh6a1	aldehyde dehydrogenase family 6, subfamily A1	protein-coding	-1s
988	431	27369836	Larp4b	13.7131	13.5789	13.646	0.119722	1.09746	1.09746	I_KnockIn_1Way up vs T_WT	-1.03858	1.25088	0.134167	13.7131	217980	13	13 A1|13 3.66 cM	Larp4b	La ribonucleoprotein domain family, member 4B	Larp4b	La ribonucleoprotein domain family, member 4B	protein-coding	+1s
179	432	6753504	Cox7a1	16.9895	16.8718	16.9306	0.119742	1.085	1.085	I_KnockIn_1Way up vs T_WT	-1.03377	1.21699	0.1177	16.9895	12865	7	7 B1|7 17.31 cM	Cox7a1	cytochrome c oxidase subunit VIIa 1	Cox7a1	cytochrome c oxidase subunit VIIa 1	protein-coding	+0.5s
586	433	13386106	Nudt21	14.1848	13.8737	14.0292	0.119835	1.24065	1.24065	I_KnockIn_1Way up vs T_WT	-1.09188	1.68064	0.3111	14.1848	68219	8	8|8 C5	Nudt21	nudix (nucleoside diphosphate linked moiety X)-type motif 21	Nudt21	nudix (nucleoside diphosphate linked moiety X)-type motif 21	protein-coding	+2s
3534	434	568952315	Paox	14.2624	13.9237	14.093	0.120008	1.26462	1.26462	I_KnockIn_1Way up vs T_WT	-1.10066	1.76023	0.3387	14.2624	212503	7	7|7 F4	Paox	polyamine oxidase (exo-N4-amino)	Paox	polyamine oxidase (exo-N4-amino)	protein-coding	+2s
2230	435	160415217	Azgp1	14.4149	13.9649	14.1899	0.12003	1.36604	1.36604	I_KnockIn_1Way up vs T_WT	-1.13594	2.11974	0.45	14.4149	12007	5	5 G2|5 76.92 cM	Azgp1	alpha-2-glycoprotein 1, zinc	Azgp1	alpha-2-glycoprotein 1, zinc	protein-coding	+2s
526	436	13385090	Cox6b1	18.1063	18.7133	18.4098	0.120569	0.656561	-1.52309	I_KnockIn_1Way down vs T_WT	-2.75823	1.18899	-0.607	18.1063	110323	7	7 B1|7 18.84 cM	Cox6b1	cytochrome c oxidase, subunit VIb polypeptide 1	Cox6b1	cytochrome c oxidase, subunit VIb polypeptide 1	protein-coding	-3s
4056	437	569010986	Chm	12.9855	12.7386	12.862	0.120591	1.18668	1.18668	I_KnockIn_1Way up vs T_WT	-1.07298	1.51099	0.246933	12.9855	12662	X	X|X E1	Chm	choroidermia (RAB escort protein 1)	Chm	choroidermia (RAB escort protein 1)	protein-coding	+2s
2574	438	229892205	Dusp27	15.3048	14.8678	15.0863	0.120912	1.35376	1.35376	I_KnockIn_1Way up vs T_WT	-1.13333	2.07699	0.436967	15.3048	240892	1	1|1 H2.3	Dusp27	dual specificity phosphatase 27 (putative)	Dusp27	dual specificity phosphatase 27 (putative)	protein-coding	+2s
1812	439	112807171	Eml1	15.0578	15.1528	15.1053	0.121405	0.936272	-1.06807	I_KnockIn_1Way down vs T_WT	-1.17243	1.02776	-0.095	15.0578	68519	12	12 F1|12 59.46 cM	Eml1	echinoderm microtubule associated protein like 1	Eml1	echinoderm microtubule associated protein like 1	protein-coding	-0.5s
4132	440	597517934	Polr2a	13.5847	13.8178	13.7012	0.12164	0.850765	-1.17541	I_KnockIn_1Way down vs T_WT	-1.47792	1.06972	-0.233167	13.5847	20020	11	11 42.86 cM|11 B1-C	Polr2a	polymerase (RNA) II (DNA directed) polypeptide A	Polr2a	polymerase (RNA) II (DNA directed) polypeptide A	protein-coding	-1s
2529	441	227116300	Kpna6	12.979	12.662	12.8205	0.122062	1.24577	1.24577	I_KnockIn_1Way up vs T_WT	-1.09649	1.70168	0.317033	12.979	16650	4	4|4 D2.3	Kpna6	karyopherin (importin) alpha 6	Kpna6	karyopherin (importin) alpha 6	protein-coding	+2s
508	442	13384844	Mrps16	16.5849	16.7751	16.68	0.122144	0.876484	-1.14092	I_KnockIn_1Way down vs T_WT	-1.37574	1.05688	-0.1902	16.5849	66242	14	14|14 B	Mrps16	mitochondrial ribosomal protein S16	Mrps16	mitochondrial ribosomal protein S16	protein-coding	-1s
548	443	13385558	Ndufb8	16.0863	16.4469	16.2666	0.122561	0.778841	-1.28396	I_KnockIn_1Way down vs T_WT	-1.83183	1.11118	-0.3606	16.0863	67264	19	19|19 D1	Ndufb8	NADH dehydrogenase (ubiquinone) 1 beta subcomplex 8	Ndufb8	NADH dehydrogenase (ubiquinone) 1 beta subcomplex 8	protein-coding	-2s
3828	444	568986471	Pcca	16.1846	16.3758	16.2802	0.122598	0.875857	-1.14174	I_KnockIn_1Way down vs T_WT	-1.37856	1.05753	-0.191233	16.1846	110821	14	14 E5|14 65.99 cM	Pcca	propionyl-Coenzyme A carboxylase, alpha polypeptide	Pcca	propionyl-Coenzyme A carboxylase, alpha polypeptide	protein-coding	-1s
2438	445	210147500	Ccdc9	14.2832	14.3684	14.3258	0.122607	0.942676	-1.06081	I_KnockIn_1Way down vs T_WT	-1.1537	1.02523	-0.0851667	14.2832	243846	7	7|7 A2	Ccdc9	coiled-coil domain containing 9	Ccdc9	coiled-coil domain containing 9	protein-coding	-0.5s
3667	446	568965622	Sash1	11.5886	12.311	11.9498	0.122757	0.606116	-1.64985	I_KnockIn_1Way down vs T_WT	-3.36372	1.23575	-0.722333	11.5886	70097	10	10|10 A1	Sash1	SAM and SH3 domain containing 1	Sash1	SAM and SH3 domain containing 1	protein-coding	-3s
1888	447	118130771	Ptpn6	14.323	14.0949	14.2089	0.122967	1.17132	1.17132	I_KnockIn_1Way up vs T_WT	-1.06932	1.4671	0.228133	14.323	15170	6	6 F2|6 59.17 cM	Ptpn6	protein tyrosine phosphatase, non-receptor type 6	Ptpn6	protein tyrosine phosphatase, non-receptor type 6	protein-coding	+1s
2855	448	291045426	Map1a	14.1217	14.5986	14.3602	0.12307	0.71852	-1.39175	I_KnockIn_1Way down vs T_WT	-2.22869	1.15061	-0.4769	14.1217	17754	2	2 E5|2 60.37 cM	Map1a	microtubule-associated protein 1 A	Map1a	microtubule-associated protein 1 A	protein-coding	-2s
1159	449	31543847	Tceb3	12.3721	12.1428	12.2575	0.123507	1.17232	1.17232	I_KnockIn_1Way up vs T_WT	-1.07019	1.47079	0.229367	12.3721	27224	4	4|4 D3	Tceb3	transcription elongation factor B (SIII), polypeptide 3	Tceb3	transcription elongation factor B (SIII), polypeptide 3	protein-coding	+1s
4006	450	569005614	Slc29a2	13.7631	14.1065	13.9348	0.123969	0.788163	-1.26877	I_KnockIn_1Way down vs T_WT	-1.78289	1.10753	-0.343433	13.7631	13340	19	19|19 A	Slc29a2	solute carrier family 29 (nucleoside transporters), member 2	Slc29a2	solute carrier family 29 (nucleoside transporters), member 2	protein-coding	-2s
168	451	6753264	Car14	15.6865	15.8133	15.7499	0.124101	0.915903	-1.09182	I_KnockIn_1Way down vs T_WT	-1.23793	1.03847	-0.126733	15.6865	23831	3	3|3 F2.1	Car14	carbonic anhydrase 14	Car14	carbonic anhydrase 14	protein-coding	-1s
33	452	6678079	Serpina1a	15.5517	15.2752	15.4134	0.124431	1.21128	1.21128	I_KnockIn_1Way up vs T_WT	-1.08621	1.59369	0.276533	15.5517	20700	12	12 E|12 52.98 cM	Serpina1a	serine (or cysteine) peptidase inhibitor, clade A, member 1A	Serpina1a	serine (or cysteine) peptidase inhibitor, clade A, member 1A	protein-coding	+2s
1984	453	124487350	Bche	16.1113	15.9167	16.014	0.124835	1.14438	1.14438	I_KnockIn_1Way up vs T_WT	-1.06021	1.38846	0.194567	16.1113	12038	3	3|3 E3	Bche	butyrylcholinesterase	Bche	butyrylcholinesterase	protein-coding	+1s
1993	454	124517693	Fbln2	15.1083	15.2436	15.176	0.125106	0.910523	-1.09827	I_KnockIn_1Way down vs T_WT	-1.25639	1.04161	-0.135233	15.1083	14115	6	6 D|6 40.42 cM	Fbln2	fibulin 2	Fbln2	fibulin 2	protein-coding	-1s
612	455	14192922	Actc1	14.0845	14.2844	14.1845	0.125254	0.870591	-1.14865	I_KnockIn_1Way down vs T_WT	-1.4015	1.06224	-0.199933	14.0845	11464	2	2 E4|2 57.55 cM	Actc1	actin, alpha, cardiac muscle 1	Actc1	actin, alpha, cardiac muscle 1	protein-coding	-1s
3910	456	568994729	Myh11	15.7849	15.4503	15.6176	0.125349	1.26109	1.26109	I_KnockIn_1Way up vs T_WT	-1.10648	1.75967	0.334667	15.7849	17880	16	16 A1|16 9.71 cM	Myh11	myosin, heavy polypeptide 11, smooth muscle	Myh11	myosin, heavy polypeptide 11, smooth muscle	protein-coding	+2s
3640	457	568963413	Ano10	16.6383	16.5189	16.5786	0.125523	1.08628	1.08628	I_KnockIn_1Way up vs T_WT	-1.03683	1.22348	0.1194	16.6383	102566	9	9|9 F4	Ano10	anoctamin 10	Ano10	anoctamin 10	protein-coding	+0.5s
265	458	6755376	Rps7	17.6605	17.4391	17.5498	0.125714	1.16592	1.16592	I_KnockIn_1Way up vs T_WT	-1.06956	1.45392	0.221467	17.6605	20115	12	12|12 C1	Rps7	ribosomal protein S7	Rps7	ribosomal protein S7	protein-coding	+1s
22	459	6677809	Rps6	17.1191	16.8017	16.9604	0.126427	1.24614	1.24614	I_KnockIn_1Way up vs T_WT	-1.10208	1.71139	0.317467	17.1191	20104	4	4|4 C3	Rps6	ribosomal protein S6	Rps6	ribosomal protein S6	protein-coding	+2s
613	460	14389431	Stip1	15.7865	15.5305	15.6585	0.126556	1.19419	1.19419	I_KnockIn_1Way up vs T_WT	-1.08167	1.54257	0.256033	15.7865	20867	19	19|19 A	Stip1	stress-induced phosphoprotein 1	Stip1	stress-induced phosphoprotein 1	protein-coding	+2s
1237	461	31981425	Dpp7	15.4517	14.9367	15.1942	0.126578	1.42899	1.42899	I_KnockIn_1Way up vs T_WT	-1.17112	2.39145	0.515	15.4517	83768	2	2|2 A3	Dpp7	dipeptidylpeptidase 7	Dpp7	dipeptidylpeptidase 7	protein-coding	+3s
1854	462	115385966	Tnpo1	15.8637	15.7069	15.7853	0.126959	1.11484	1.11484	I_KnockIn_1Way up vs T_WT	-1.0495	1.30439	0.156833	15.8637	238799	13	13 D1|13 52.24 cM	Tnpo1	transportin 1	Tnpo1	transportin 1	protein-coding	+1s
1498	463	54607098	Sdha	13.7411	13.8953	13.8182	0.127119	0.898651	-1.11278	I_KnockIn_1Way down vs T_WT	-1.29862	1.04873	-0.154167	13.7411	66945	13	13|13 C1	Sdha	succinate dehydrogenase complex, subunit A, flavoprotein (Fp)	Sdha	succinate dehydrogenase complex, subunit A, flavoprotein (Fp)	protein-coding	-1s
739	464	20806109	Parp1	14.5887	14.5304	14.5595	0.127855	1.04124	1.04124	I_KnockIn_1Way up vs T_WT	-1.01831	1.10403	0.0583	14.5887	11545	1	1 84.44 cM|1 H5	Parp1	poly (ADP-ribose) polymerase family, member 1	Parp1	poly (ADP-ribose) polymerase family, member 1	protein-coding	+0.5s
552	465	13385598	Snrpd3	15.9601	15.5818	15.7709	0.127865	1.29987	1.29987	I_KnockIn_1Way up vs T_WT	-1.125	1.90087	0.378367	15.9601	67332	10	10|10 C1	Snrpd3	small nuclear ribonucleoprotein D3	Snrpd3	small nuclear ribonucleoprotein D3	protein-coding	+2s
2189	466	158966667	Rab3gap1	13.4954	13.2437	13.3696	0.128058	1.19058	1.19058	I_KnockIn_1Way up vs T_WT	-1.08168	1.53327	0.251667	13.4954	226407	1	1|1 E3-E4	Rab3gap1	RAB3 GTPase activating protein subunit 1	Rab3gap1	RAB3 GTPase activating protein subunit 1	protein-coding	+2s
3606	467	568959815	Usp2	13.998	13.899	13.9485	0.128153	1.07098	1.07098	I_KnockIn_1Way up vs T_WT	-1.03138	1.183	0.0989333	13.998	53376	9	9|9 B	Usp2	ubiquitin specific peptidase 2	Usp2	ubiquitin specific peptidase 2	protein-coding	+0.5s
4140	468	601984377	Lig3	14.3224	14.4979	14.4101	0.12834	0.885461	-1.12936	I_KnockIn_1Way down vs T_WT	-1.34747	1.05647	-0.1755	14.3224	16882	11	11 B5|11 50.23 cM	Lig3	ligase III, DNA, ATP-dependent	Lig3	ligase III, DNA, ATP-dependent	protein-coding	-1s
3902	469	568993607	Creld2	13.9991	14.1384	14.0687	0.128463	0.907981	-1.10135	I_KnockIn_1Way down vs T_WT	-1.26708	1.04462	-0.139267	13.9991	76737	15	15|15 E3	Creld2	cysteine-rich with EGF-like domains 2	Creld2	cysteine-rich with EGF-like domains 2	protein-coding	-1s
2981	470	407027854	Capzb	16.8725	16.7337	16.8031	0.128579	1.10094	1.10094	I_KnockIn_1Way up vs T_WT	-1.0445	1.266	0.138733	16.8725	12345	4	4 D3|4 70.59 cM	Capzb	capping protein (actin filament) muscle Z-line, beta	Capzb	capping protein (actin filament) muscle Z-line, beta	protein-coding	+1s
1772	471	110625761	Afg3l2	16.1582	16.3872	16.2727	0.128618	0.853226	-1.17202	I_KnockIn_1Way down vs T_WT	-1.47604	1.07455	-0.229	16.1582	69597	18	18|18 E1	Afg3l2	AFG3-like AAA ATPase 2	Afg3l2	AFG3-like AAA ATPase 2	protein-coding	-1s
4089	472	569019607	Psmb9	14.5528	14.4531	14.503	0.128703	1.0715	1.0715	I_KnockIn_1Way up vs T_WT	-1.03181	1.18463	0.0996333	14.5528	16912	17	17 B1|17 17.98 cM	Psmb9	proteasome (prosome, macropain) subunit, beta type 9 (large multifunctional peptidase 2)	Psmb9	proteasome (prosome, macropain) subunit, beta type 9 (large multifunctional peptidase 2)	protein-coding	+0.5s
1486	473	51491852	Mars	15.1877	14.8248	15.0062	0.128756	1.28604	1.28604	I_KnockIn_1Way up vs T_WT	-1.1209	1.85385	0.362933	15.1877	216443	10	10|10 D3	Mars	methionine-tRNA synthetase	Mars	methionine-tRNA synthetase	protein-coding	+2s
619	474	15011843	Sephs2	12.6947	12.2211	12.4579	0.128759	1.38857	1.38857	I_KnockIn_1Way up vs T_WT	-1.1606	2.23779	0.4736	12.6947	20768	7	7 F3|7 69.43 cM	Sephs2	selenophosphate synthetase 2	Sephs2	selenophosphate synthetase 2	protein-coding	+2s
3444	475	568941542	Mob1a	11.9659	11.6979	11.8319	0.129254	1.20414	1.20414	I_KnockIn_1Way up vs T_WT	-1.08845	1.57819	0.268	11.9659	232157	6	6|6 C3	Mob1a	MOB kinase activator 1A	Mob1a	MOB kinase activator 1A	protein-coding	+2s
2712	476	255304941	2310022B05Rik	14.9997	15.05	15.0249	0.129275	0.96578	-1.03543	I_KnockIn_1Way down vs T_WT	-1.08929	1.01602	-0.0502333	14.9997	69551	8	8|8 E2	2310022B05Rik	RIKEN cDNA 2310022B05 gene	2310022B05Rik	RIKEN cDNA 2310022B05 gene	protein-coding	-0.5s
2986	477	409971427	Birc6	13.9612	14.0719	14.0166	0.129586	0.926139	-1.07975	I_KnockIn_1Way down vs T_WT	-1.20756	1.03576	-0.1107	13.9612	12211	17	17|17 E3	Birc6	baculoviral IAP repeat-containing 6	Birc6	baculoviral IAP repeat-containing 6	protein-coding	-0.5s
3304	478	568926463	Coq3	16.226	16.3634	16.2947	0.129637	0.909135	-1.09995	I_KnockIn_1Way down vs T_WT	-1.26386	1.04462	-0.137433	16.226	230027	4	4 A3|4 9.11 cM	Coq3	coenzyme Q3 methyltransferase	Coq3	coenzyme Q3 methyltransferase	protein-coding	-1s
1885	479	117959928	Gnas	13.8715	13.6881	13.7798	0.130784	1.13556	1.13556	I_KnockIn_1Way up vs T_WT	-1.06077	1.36785	0.1834	13.8715	14683	2	2 97.89 cM|2 E1-H3	Gnas	GNAS (guanine nucleotide binding protein, alpha stimulating) complex locus	Gnas	GNAS (guanine nucleotide binding protein, alpha stimulating) complex locus	protein-coding	+1s
2768	480	260166642	Ctnnb1	15.0179	14.7885	14.9032	0.131143	1.17237	1.17237	I_KnockIn_1Way up vs T_WT	-1.07691	1.48017	0.229433	15.0179	12387	9	9 F4|9 72.19 cM	Ctnnb1	catenin (cadherin associated protein), beta 1	Ctnnb1	catenin (cadherin associated protein), beta 1	protein-coding	+1s
1803	481	112181182	Cox5a	15.9061	16.2494	16.0778	0.131347	0.788218	-1.26868	I_KnockIn_1Way down vs T_WT	-1.79874	1.11754	-0.343333	15.9061	12858	9	9|9 B	Cox5a	cytochrome c oxidase subunit Va	Cox5a	cytochrome c oxidase subunit Va	protein-coding	-2s
146	482	6681095	Cycs	16.0731	16.4233	16.2482	0.131609	0.784493	-1.27471	I_KnockIn_1Way down vs T_WT	-1.82047	1.12037	-0.350167	16.0731	13063	6	6 B2.3|6 24.32 cM	Cycs	cytochrome c, somatic	Cycs	cytochrome c, somatic	protein-coding	-2s
1883	483	117956381	Psme4	13.5867	13.0338	13.3102	0.131752	1.467	1.467	I_KnockIn_1Way up vs T_WT	-1.1969	2.57584	0.552867	13.5867	103554	11	11|11 A4	Psme4	proteasome (prosome, macropain) activator subunit 4	Psme4	proteasome (prosome, macropain) activator subunit 4	protein-coding	+3s
1424	484	41235733	Lyrm4	15.9586	16.257	16.1078	0.131876	0.813173	-1.22975	I_KnockIn_1Way down vs T_WT	-1.66655	1.102	-0.298367	15.9586	380840	13	13|13 A3.3	Lyrm4	LYR motif containing 4	Lyrm4	LYR motif containing 4	protein-coding	-2s
185	485	6753618	Ddt	15.1285	15.2097	15.1691	0.131988	0.945271	-1.0579	I_KnockIn_1Way down vs T_WT	-1.14916	1.02682	-0.0812	15.1285	13202	10	10 C1|10 38.58 cM	Ddt	D-dopachrome tautomerase	Ddt	D-dopachrome tautomerase	protein-coding	-0.5s
1864	486	116256505	Ank3	14.5455	14.741	14.6433	0.132162	0.87323	-1.14517	I_KnockIn_1Way down vs T_WT	-1.39791	1.06595	-0.195567	14.5455	11735	10	10 B5.3|10 36.1 cM	Ank3	ankyrin 3, epithelial	Ank3	ankyrin 3, epithelial	protein-coding	-1s
3037	487	549806774	Eef1d	17.0972	16.7632	16.9302	0.132879	1.2605	1.2605	I_KnockIn_1Way up vs T_WT	-1.11619	1.77347	0.334	17.0972	66656	15	15|15 E1	Eef1d	eukaryotic translation elongation factor 1 delta (guanine nucleotide exchange protein)	Eef1d	eukaryotic translation elongation factor 1 delta (guanine nucleotide exchange protein)	protein-coding	+2s
4122	488	594190854	Ubap1	14.6508	14.9168	14.7838	0.133292	0.831584	-1.20252	I_KnockIn_1Way down vs T_WT	-1.57901	1.09193	-0.266067	14.6508	67123	4	4|4 B1	Ubap1	ubiquitin-associated protein 1	Ubap1	ubiquitin-associated protein 1	protein-coding	-2s
3220	489	568915813	Plcb1	12.369	12.7074	12.5382	0.133365	0.7909	-1.26438	I_KnockIn_1Way down vs T_WT	-1.78805	1.11846	-0.338433	12.369	18795	2	2 F3|2 65.66 cM	Plcb1	phospholipase C, beta 1	Plcb1	phospholipase C, beta 1	protein-coding	-2s
1277	490	31982522	Acads	15.8906	16.2087	16.0496	0.133548	0.802144	-1.24666	I_KnockIn_1Way down vs T_WT	-1.72695	1.11118	-0.318067	15.8906	11409	5	5 55.99 cM|5 F	Acads	acyl-Coenzyme A dehydrogenase, short chain	Acads	acyl-Coenzyme A dehydrogenase, short chain	protein-coding	-2s
417	491	9845246	Ctsf	16.1524	15.8116	15.982	0.133775	1.26646	1.26646	I_KnockIn_1Way up vs T_WT	-1.11989	1.79622	0.3408	16.1524	56464	19	19|19 A	Ctsf	cathepsin F	Ctsf	cathepsin F	protein-coding	+2s
1329	492	33859604	Psmc2	14.7424	14.4599	14.6012	0.13379	1.2163	1.2163	I_KnockIn_1Way up vs T_WT	-1.09843	1.625	0.2825	14.7424	19181	5	5 A3|5 9.97 cM	Psmc2	proteasome (prosome, macropain) 26S subunit, ATPase 2	Psmc2	proteasome (prosome, macropain) 26S subunit, ATPase 2	protein-coding	+2s
606	493	14149635	Fabp4	16.216	16.0679	16.142	0.134384	1.10816	1.10816	I_KnockIn_1Way up vs T_WT	-1.0508	1.2904	0.148167	16.216	11770	3	3 A1|3 2.56 cM	Fabp4	fatty acid binding protein 4, adipocyte	Fabp4	fatty acid binding protein 4, adipocyte	protein-coding	+1s
4168	494	686661126	Uba3	14.2799	14.4057	14.3428	0.134512	0.916517	-1.09109	I_KnockIn_1Way down vs T_WT	-1.24168	1.04301	-0.125767	14.2799	22200	6	6|6 D3	Uba3	ubiquitin-like modifier activating enzyme 3	Uba3	ubiquitin-like modifier activating enzyme 3	protein-coding	-1s
3894	495	568993131	Slc38a2	14.4372	13.6241	14.0306	0.134671	1.75698	1.75698	I_KnockIn_1Way up vs T_WT	-1.31355	4.05491	0.8131	14.4372	67760	15	15|15 F1	Slc38a2	solute carrier family 38, member 2	Slc38a2	solute carrier family 38, member 2	protein-coding	+6s
1137	496	31542372	Cdkn1b	13.8929	13.6569	13.7749	0.135202	1.17772	1.17772	I_KnockIn_1Way up vs T_WT	-1.08286	1.50195	0.236	13.8929	12576	6	6 G1|6 65.77 cM	Cdkn1b	cyclin-dependent kinase inhibitor 1B	Cdkn1b	cyclin-dependent kinase inhibitor 1B	protein-coding	+1s
611	497	14149756	Eif2s2	15.6883	15.3857	15.537	0.135769	1.23337	1.23337	I_KnockIn_1Way up vs T_WT	-1.10813	1.68567	0.3026	15.6883	67204	2	2 H1|2 76.89 cM	Eif2s2	eukaryotic translation initiation factor 2, subunit 2 (beta)	Eif2s2	eukaryotic translation initiation factor 2, subunit 2 (beta)	protein-coding	+2s
807	498	21313484	Iscu	14.9481	15.1836	15.0658	0.13597	0.84941	-1.17729	I_KnockIn_1Way down vs T_WT	-1.50153	1.08335	-0.235467	14.9481	66383	5	5|5 F	Iscu	iron-sulfur cluster assembly enzyme	Iscu	iron-sulfur cluster assembly enzyme	protein-coding	-1s
1728	499	91064867	Dkc1	15.6553	15.4994	15.5773	0.136233	1.11414	1.11414	I_KnockIn_1Way up vs T_WT	-1.0546	1.30909	0.155933	15.6553	245474	X	X|X A7.3	Dkc1	dyskeratosis congenita 1, dyskerin	Dkc1	dyskeratosis congenita 1, dyskerin	protein-coding	+1s
116	500	6680596	Kpna3	15.1795	14.9021	15.0408	0.136479	1.21204	1.21204	I_KnockIn_1Way up vs T_WT	-1.09947	1.61515	0.277433	15.1795	16648	14	14|14 D1	Kpna3	karyopherin (importin) alpha 3	Kpna3	karyopherin (importin) alpha 3	protein-coding	+2s
2464	501	225007625	Il6st	13.079	12.7566	12.9178	0.136667	1.25044	1.25044	I_KnockIn_1Way up vs T_WT	-1.11675	1.74614	0.322433	13.079	16195	13	13 D2.2|13 63.73 cM	Il6st	interleukin 6 signal transducer	Il6st	interleukin 6 signal transducer	protein-coding	+2s
320	502	7242197	Psmb1	16.2686	16.2087	16.2386	0.136819	1.04239	1.04239	I_KnockIn_1Way up vs T_WT	-1.02076	1.10914	0.0599	16.2686	19170	17	17 A2|17 8.95 cM	Psmb1	proteasome (prosome, macropain) subunit, beta type 1	Psmb1	proteasome (prosome, macropain) subunit, beta type 1	protein-coding	+0.5s
2034	503	133778978	Igf2r	14.8407	15.0502	14.9454	0.136912	0.864837	-1.15629	I_KnockIn_1Way down vs T_WT	-1.43671	1.07458	-0.2095	14.8407	16004	17	17 8.64 cM|17 A-C	Igf2r	insulin-like growth factor 2 receptor	Igf2r	insulin-like growth factor 2 receptor	protein-coding	-1s
817	504	21314832	Ugp2	15.7521	15.9319	15.842	0.136967	0.882825	-1.13273	I_KnockIn_1Way down vs T_WT	-1.36482	1.06371	-0.1798	15.7521	216558	11	11 A3.1|11 13.89 cM	Ugp2	UDP-glucose pyrophosphorylase 2	Ugp2	UDP-glucose pyrophosphorylase 2	protein-coding	-1s
2660	505	254540168	Hspa5	16.0916	16.3006	16.1961	0.137097	0.865137	-1.15589	I_KnockIn_1Way down vs T_WT	-1.43566	1.07454	-0.209	16.0916	14828	2	2 B|2 22.94 cM	Hspa5	heat shock protein 5	Hspa5	heat shock protein 5	protein-coding	-1s
2136	506	157058300	Scn7a	13.2119	13.48	13.346	0.137399	0.830432	-1.20419	I_KnockIn_1Way down vs T_WT	-1.5906	1.09691	-0.268067	13.2119	20272	2	2 C1.3|2 39.21 cM	Scn7a	sodium channel, voltage-gated, type VII, alpha	Scn7a	sodium channel, voltage-gated, type VII, alpha	protein-coding	-2s
2220	507	160333783	Habp4	13.0358	13.5552	13.2955	0.137796	0.697678	-1.43333	I_KnockIn_1Way down vs T_WT	-2.45941	1.19713	-0.519367	13.0358	56541	13	13 B3|13 33.26 cM	Habp4	hyaluronic acid binding protein 4	Habp4	hyaluronic acid binding protein 4	protein-coding	-3s
3877	508	568991569	Hdac10	11.0753	10.4184	10.7469	0.13784	1.57676	1.57676	I_KnockIn_1Way up vs T_WT	-1.2557	3.12191	0.656967	11.0753	170787	15	15|15 E3	Hdac10	histone deacetylase 10	Hdac10	histone deacetylase 10	protein-coding	+3s
288	509	6755911	Txn1	17.4643	17.3209	17.3926	0.137881	1.10453	1.10453	I_KnockIn_1Way up vs T_WT	-1.05099	1.2822	0.143433	17.4643	22166	4	4 B3|4 31.87 cM	Txn1	thioredoxin 1	Txn1	thioredoxin 1	protein-coding	+1s
54	510	6678449	Tst	15.0739	15.4817	15.2778	0.138171	0.753772	-1.32666	I_KnockIn_1Way down vs T_WT	-2.02819	1.15236	-0.4078	15.0739	22117	15	15 E1|15 37.47 cM	Tst	thiosulfate sulfurtransferase, mitochondrial	Tst	thiosulfate sulfurtransferase, mitochondrial	protein-coding	-2s
1654	511	83921618	Ezr	15.7203	15.4808	15.6006	0.138514	1.18056	1.18056	I_KnockIn_1Way up vs T_WT	-1.08716	1.51518	0.239467	15.7203	22350	17	17|17 A1	Ezr	ezrin	Ezr	ezrin	protein-coding	+1s
563	512	13385810	Pbdc1	14.4475	14.6752	14.5613	0.138778	0.853995	-1.17097	I_KnockIn_1Way down vs T_WT	-1.48487	1.08293	-0.2277	14.4475	67683	X	X|X C3	Pbdc1	polysaccharide biosynthesis domain containing 1	Pbdc1	polysaccharide biosynthesis domain containing 1	protein-coding	-1s
212	513	6754164	Hc	13.9184	13.5138	13.7161	0.138901	1.32369	1.32369	I_KnockIn_1Way up vs T_WT	-1.15226	2.01895	0.404567	13.9184	15139	2	2 23.22 cM|2 cen-C1	Hc	hemolytic complement	Hc	hemolytic complement	protein-coding	+2s
3471	514	568944142	Lrmp	14.376	14.1844	14.2802	0.139188	1.14203	1.14203	I_KnockIn_1Way up vs T_WT	-1.06963	1.39505	0.1916	14.376	16970	6	6 G3|6 77.34 cM	Lrmp	lymphoid-restricted membrane protein	Lrmp	lymphoid-restricted membrane protein	protein-coding	+1s
2988	515	433809350	Arvcf	12.1514	12.7133	12.4323	0.139298	0.677441	-1.47614	I_KnockIn_1Way down vs T_WT	-2.65507	1.21848	-0.561833	12.1514	11877	16	16 A3|16 11.37 cM	Arvcf	armadillo repeat gene deleted in velo-cardio-facial syndrome	Arvcf	armadillo repeat gene deleted in velo-cardio-facial syndrome	protein-coding	-3s
4015	516	569006354	Mark2	15.7345	15.6312	15.6829	0.139548	1.0742	1.0742	I_KnockIn_1Way up vs T_WT	-1.03708	1.1967	0.103267	15.7345	13728	19	19 5.32 cM|19 B	Mark2	MAP/microtubule affinity regulating kinase 2	Mark2	MAP/microtubule affinity regulating kinase 2	protein-coding	+0.5s
2741	517	257153388	Dnajc6	17.8081	17.4228	17.6154	0.139652	1.3061	1.3061	I_KnockIn_1Way up vs T_WT	-1.14566	1.95439	0.385267	17.8081	72685	4	4|4 C6	Dnajc6	DnaJ heat shock protein family (Hsp40) member C6	Dnajc6	DnaJ heat shock protein family (Hsp40) member C6	protein-coding	+2s
3464	518	568942929	Osbpl3	13.4915	13.3809	13.4362	0.140225	1.07973	1.07973	I_KnockIn_1Way up vs T_WT	-1.04006	1.21252	0.110667	13.4915	71720	6	6|6 B3	Osbpl3	oxysterol binding protein-like 3	Osbpl3	oxysterol binding protein-like 3	protein-coding	+0.5s
3707	519	568970152	Ehbp1	13.469	13.8107	13.6398	0.140239	0.789093	-1.26728	I_KnockIn_1Way down vs T_WT	-1.81315	1.12899	-0.341733	13.469	216565	11	11 A3.2|11 14.1 cM	Ehbp1	EH domain binding protein 1	Ehbp1	EH domain binding protein 1	protein-coding	-2s
757	520	21312236	Hspa12b	14.6488	14.8162	14.7325	0.140392	0.890425	-1.12306	I_KnockIn_1Way down vs T_WT	-1.33863	1.06134	-0.167433	14.6488	72630	2	2|2 F3	Hspa12b	heat shock protein 12B	Hspa12b	heat shock protein 12B	protein-coding	-1s
2714	521	255308899	Rpl3	14.5248	14.847	14.6859	0.140553	0.799831	-1.25026	I_KnockIn_1Way down vs T_WT	-1.75324	1.1216	-0.322233	14.5248	27367	15	15|15 E1	Rpl3	ribosomal protein L3	Rpl3	ribosomal protein L3	protein-coding	-2s
3026	522	544346120	Magoh	13.6796	13.0947	13.3872	0.140648	1.49987	1.49987	I_KnockIn_1Way up vs T_WT	-1.23178	2.77102	0.584833	13.6796	17149	4	4 C7|4 50.18 cM	Magoh	mago homolog, exon junction complex core component	Magoh	mago homolog, exon junction complex core component	protein-coding	+3s
920	523	22507323	Gtf3c5	14.8724	14.7246	14.7985	0.140739	1.10785	1.10785	I_KnockIn_1Way up vs T_WT	-1.05413	1.29378	0.147767	14.8724	70239	2	2|2 A3	Gtf3c5	general transcription factor IIIC, polypeptide 5	Gtf3c5	general transcription factor IIIC, polypeptide 5	protein-coding	+1s
2273	524	162138926	Crp	13.635	13.2311	13.433	0.141146	1.32311	1.32311	I_KnockIn_1Way up vs T_WT	-1.15568	2.02316	0.403933	13.635	12944	1	1 H3|1 80.13 cM	Crp	C-reactive protein, pentraxin-related	Crp	C-reactive protein, pentraxin-related	protein-coding	+2s
601	525	13928670	Vps35	14.8231	14.5714	14.6973	0.14118	1.19066	1.19066	I_KnockIn_1Way up vs T_WT	-1.09441	1.55152	0.251767	14.8231	65114	8	8 C3|8 41.61 cM	Vps35	VPS35 retromer complex component	Vps35	VPS35 retromer complex component	protein-coding	+2s
77	526	6679421	Por	15.2098	14.8826	15.0462	0.141194	1.25463	1.25463	I_KnockIn_1Way up vs T_WT	-1.12444	1.76998	0.327267	15.2098	18984	5	5 G2|5 75.34 cM	Por	P450 (cytochrome) oxidoreductase	Por	P450 (cytochrome) oxidoreductase	protein-coding	+2s
630	527	16716343	Cox6c	16.762	17.5165	17.1393	0.141261	0.592738	-1.68709	I_KnockIn_1Way down vs T_WT	-3.73065	1.31072	-0.754533	16.762	12864	15	15|15 B3.3	Cox6c	cytochrome c oxidase subunit VIc	Cox6c	cytochrome c oxidase subunit VIc	protein-coding	-6s
1241	528	31981515	Rpl7	16.0887	15.7264	15.9076	0.141421	1.28544	1.28544	I_KnockIn_1Way up vs T_WT	-1.13896	1.88197	0.362267	16.0887	19989	1	1|1 A3	Rpl7	ribosomal protein L7	Rpl7	ribosomal protein L7	protein-coding	+2s
3340	529	568931110	Vps13d	13.7741	13.5494	13.6617	0.141539	1.16856	1.16856	I_KnockIn_1Way up vs T_WT	-1.08416	1.48046	0.224733	13.7741	230895	4	4|4 E1	Vps13d	vacuolar protein sorting 13D	Vps13d	vacuolar protein sorting 13D	protein-coding	+1s
2199	530	160298209	Got1	16.2535	16.5019	16.3777	0.141612	0.84183	-1.18789	I_KnockIn_1Way down vs T_WT	-1.54301	1.0935	-0.2484	16.2535	14718	19	19 C3|19 36.67 cM	Got1	glutamic-oxaloacetic transaminase 1, soluble	Got1	glutamic-oxaloacetic transaminase 1, soluble	protein-coding	-2s
813	531	21313642	1300017J02Rik	15.137	14.3202	14.7286	0.141981	1.76145	1.76145	I_KnockIn_1Way up vs T_WT	-1.34306	4.16715	0.816767	15.137	71775	9	9|9 F1	1300017J02Rik	RIKEN cDNA 1300017J02 gene	1300017J02Rik	RIKEN cDNA 1300017J02 gene	protein-coding	+6s
650	532	18034769	Snx5	14.6987	14.4777	14.5882	0.142254	1.16554	1.16554	I_KnockIn_1Way up vs T_WT	-1.08331	1.47166	0.221	14.6987	69178	2	2 70.98 cM|2 H1	Snx5	sorting nexin 5	Snx5	sorting nexin 5	protein-coding	+1s
2748	533	257196264	Sil1	14.736	14.8311	14.7835	0.142646	0.936186	-1.06816	I_KnockIn_1Way down vs T_WT	-1.18112	1.03518	-0.0951333	14.736	81500	18	18|18 B1-B2	Sil1	endoplasmic reticulum chaperone SIL1 homolog (S. cerevisiae)	Sil1	endoplasmic reticulum chaperone SIL1 homolog (S. cerevisiae)	protein-coding	-0.5s
871	534	21704140	Hibadh	15.5037	15.7405	15.6221	0.142939	0.848626	-1.17838	I_KnockIn_1Way down vs T_WT	-1.51374	1.09014	-0.2368	15.5037	58875	6	6|6 B3	Hibadh	3-hydroxyisobutyrate dehydrogenase	Hibadh	3-hydroxyisobutyrate dehydrogenase	protein-coding	-1s
2153	535	157951698	C4b	15.6013	15.1799	15.3906	0.143404	1.3392	1.3392	I_KnockIn_1Way up vs T_WT	-1.1668	2.09259	0.421367	15.6013	12268	17	17 B1|17 18.29 cM	C4b	complement component 4B (Chido blood group)	C4b	complement component 4B (Chido blood group)	protein-coding	+2s
2292	536	163838648	Atp5c1	14.0128	14.3806	14.1967	0.144006	0.774981	-1.29035	I_KnockIn_1Way down vs T_WT	-1.90646	1.14501	-0.367767	14.0128	11949	2	2|2 A1	Atp5c1	ATP synthase, H+ transporting, mitochondrial F1 complex, gamma polypeptide 1	Atp5c1	ATP synthase, H+ transporting, mitochondrial F1 complex, gamma polypeptide 1	protein-coding	-2s
3962	537	569000985	Hn1l	14.3748	14.1415	14.2582	0.144029	1.17552	1.17552	I_KnockIn_1Way up vs T_WT	-1.08972	1.50583	0.2333	14.3748	52009	17	17 A3.3|17 12.53 cM	Hn1l	hematological and neurological expressed 1-like	Hn1l	hematological and neurological expressed 1-like	protein-coding	+1s
1575	538	67846103	Shmt1	14.8966	14.6089	14.7528	0.144146	1.22069	1.22069	I_KnockIn_1Way up vs T_WT	-1.11191	1.65684	0.2877	14.8966	20425	11	11|11 B2	Shmt1	serine hydroxymethyltransferase 1 (soluble)	Shmt1	serine hydroxymethyltransferase 1 (soluble)	protein-coding	+2s
1157	539	31543608	Rtn4ip1	15.2678	15.3815	15.3247	0.144329	0.924257	-1.08195	I_KnockIn_1Way down vs T_WT	-1.22079	1.04286	-0.113633	15.2678	170728	10	10 B2|10 23.12 cM	Rtn4ip1	reticulon 4 interacting protein 1	Rtn4ip1	reticulon 4 interacting protein 1	protein-coding	-0.5s
2980	540	406855425	Ndufs8	16.7516	16.4139	16.5828	0.145246	1.26371	1.26371	I_KnockIn_1Way up vs T_WT	-1.13405	1.81104	0.337667	16.7516	225887	19	19|19 A	Ndufs8	NADH dehydrogenase (ubiquinone) Fe-S protein 8	Ndufs8	NADH dehydrogenase (ubiquinone) Fe-S protein 8	protein-coding	+2s
3204	541	568914026	Stam2	13.325	13.1109	13.218	0.145247	1.15998	1.15998	I_KnockIn_1Way up vs T_WT	-1.08303	1.45727	0.2141	13.325	56324	2	2|2 C1.1	Stam2	signal transducing adaptor molecule (SH3 domain and ITAM motif) 2	Stam2	signal transducing adaptor molecule (SH3 domain and ITAM motif) 2	protein-coding	+1s
1865	542	116256510	Ap2a1	14.7957	14.9107	14.8532	0.145306	0.923382	-1.08298	I_KnockIn_1Way down vs T_WT	-1.2242	1.0438	-0.115	14.7957	11771	7	7|7 B2	Ap2a1	adaptor-related protein complex 2, alpha 1 subunit	Ap2a1	adaptor-related protein complex 2, alpha 1 subunit	protein-coding	-0.5s
2989	543	439253893	Acta1	14.6469	14.0485	14.3477	0.145601	1.51411	1.51411	I_KnockIn_1Way up vs T_WT	-1.25069	2.86724	0.598467	14.6469	11459	8	8 E2|8 72.26 cM	Acta1	actin, alpha 1, skeletal muscle	Acta1	actin, alpha 1, skeletal muscle	protein-coding	+3s
230	544	6754870	Emc8	14.6131	14.71	14.6616	0.145653	0.93504	-1.06947	I_KnockIn_1Way down vs T_WT	-1.18598	1.0369	-0.0969	14.6131	18117	8	8 E1|8 69.98 cM	Emc8	ER membrane protein complex subunit 8	Emc8	ER membrane protein complex subunit 8	protein-coding	-0.5s
458	545	12963497	Kng1	14.5257	14.0262	14.2759	0.145726	1.41369	1.41369	I_KnockIn_1Way up vs T_WT	-1.20552	2.40926	0.499467	14.5257	16644	16	16|16 B1	Kng1	kininogen 1	Kng1	kininogen 1	protein-coding	+3s
2634	546	247300747	A430005L14Rik	12.7502	12.8727	12.8115	0.145882	0.918616	-1.08859	I_KnockIn_1Way down vs T_WT	-1.24069	1.04697	-0.122467	12.7502	97159	4	4|4 E2	A430005L14Rik	RIKEN cDNA A430005L14 gene	A430005L14Rik	RIKEN cDNA A430005L14 gene	protein-coding	-0.5s
1969	547	124486959	Myh13	15.439	15.1128	15.2759	0.147174	1.25368	1.25368	I_KnockIn_1Way up vs T_WT	-1.13168	1.77868	0.326167	15.439	544791	11	11 B3|11 40.85 cM	Myh13	myosin, heavy polypeptide 13, skeletal muscle	Myh13	myosin, heavy polypeptide 13, skeletal muscle	protein-coding	+2s
944	548	23956212	Htatsf1	14.297	14.5741	14.4355	0.147278	0.825286	-1.2117	I_KnockIn_1Way down vs T_WT	-1.63105	1.1109	-0.277033	14.297	72459	X	X|X A4	Htatsf1	HIV TAT specific factor 1	Htatsf1	HIV TAT specific factor 1	protein-coding	-2s
3854	549	568988668	Ubac2	14.0466	13.7992	13.9229	0.147625	1.18707	1.18707	I_KnockIn_1Way up vs T_WT	-1.0988	1.54835	0.2474	14.0466	68889	14	14|14 E5	Ubac2	ubiquitin associated domain containing 2	Ubac2	ubiquitin associated domain containing 2	protein-coding	+2s
2294	550	163914390	Serping1	18.1187	17.8201	17.9694	0.147837	1.22989	1.22989	I_KnockIn_1Way up vs T_WT	-1.12066	1.69515	0.298533	18.1187	12258	2	2|2 D	Serping1	serine (or cysteine) peptidase inhibitor, clade G, member 1	Serping1	serine (or cysteine) peptidase inhibitor, clade G, member 1	protein-coding	+2s
702	551	19527154	Brk1	13.4021	13.6777	13.5399	0.148074	0.826088	-1.21053	I_KnockIn_1Way down vs T_WT	-1.62826	1.11116	-0.275633	13.4021	101314	6	6|6 E3	Brk1	BRICK1, SCAR/WAVE actin-nucleating complex subunit	Brk1	BRICK1, SCAR/WAVE actin-nucleating complex subunit	protein-coding	-2s
603	552	13937391	Gnb2	14.352	14.682	14.517	0.14845	0.7955	-1.25707	I_KnockIn_1Way down vs T_WT	-1.7936	1.13503	-0.330067	14.352	14693	5	5 G2|5 76.54 cM	Gnb2	guanine nucleotide binding protein (G protein), beta 2	Gnb2	guanine nucleotide binding protein (G protein), beta 2	protein-coding	-2s
1836	553	114052809	Inf2	11.3753	11.7304	11.5528	0.14872	0.781797	-1.2791	I_KnockIn_1Way down vs T_WT	-1.8756	1.14638	-0.355133	11.3753	70435	12	12|12 F1	Inf2	inverted formin, FH2 and WH2 domain containing	Inf2	inverted formin, FH2 and WH2 domain containing	protein-coding	-2s
1469	554	47498088	2610034B18Rik	12.1725	11.8425	12.0075	0.148724	1.25704	1.25704	I_KnockIn_1Way up vs T_WT	-1.13537	1.79406	0.330033	12.1725	70420	7	7|7 D2	2610034B18Rik	actin-related protein 2/3 complex inhibitor	Arpin	actin-related protein 2/3 complex inhibitor	protein-coding	+2s
4023	555	569006958	Patl1	12.149	11.9338	12.0414	0.148978	1.16089	1.16089	I_KnockIn_1Way up vs T_WT	-1.08653	1.46428	0.215233	12.149	225929	19	19|19 A	Patl1	protein associated with topoisomerase II homolog 1 (yeast)	Patl1	protein associated with topoisomerase II homolog 1 (yeast)	protein-coding	+1s
1690	556	85701680	Krt76	16.8568	17.6442	17.2505	0.148985	0.579374	-1.726	I_KnockIn_1Way down vs T_WT	-4.03594	1.35476	-0.787433	16.8568	77055	15	15|15 F3	Krt76	keratin 76	Krt76	keratin 76	protein-coding	-6s
2120	557	153792706	Fat4	14.7397	14.6067	14.6732	0.149034	1.0966	1.0966	I_KnockIn_1Way up vs T_WT	-1.05266	1.26585	0.133033	14.7397	329628	3	3|3 B	Fat4	FAT atypical cadherin 4	Fat4	FAT atypical cadherin 4	protein-coding	+1s
2468	558	225543193	Crocc	21.5301	20.5605	21.0453	0.149347	1.95825	1.95825	I_KnockIn_1Way up vs T_WT	-1.4551	5.57995	0.969567	21.5301	230872	4	4|4 D3	Crocc	ciliary rootlet coiled-coil, rootletin	Crocc	ciliary rootlet coiled-coil, rootletin	protein-coding	+6s
2205	559	160333208	Tmem87a	16.0405	16.233	16.1367	0.149435	0.875128	-1.14269	I_KnockIn_1Way down vs T_WT	-1.40673	1.07735	-0.192433	16.0405	211499	2	2|2 E5	Tmem87a	transmembrane protein 87A	Tmem87a	transmembrane protein 87A	protein-coding	-1s
1539	560	61098124	Fam98b	13.088	13.2327	13.1603	0.149756	0.904567	-1.1055	I_KnockIn_1Way down vs T_WT	-1.29276	1.05779	-0.1447	13.088	68215	2	2|2 E5	Fam98b	family with sequence similarity 98, member B	Fam98b	family with sequence similarity 98, member B	protein-coding	-1s
3643	561	568963765	Plxnb1	13.6815	13.491	13.5862	0.150083	1.14116	1.14116	I_KnockIn_1Way up vs T_WT	-1.077	1.40252	0.1905	13.6815	235611	9	9|9 F2	Plxnb1	plexin B1	Plxnb1	plexin B1	protein-coding	+1s
3440	562	568941262	Suclg2	16.1354	15.8865	16.011	0.150391	1.18833	1.18833	I_KnockIn_1Way up vs T_WT	-1.10209	1.55628	0.248933	16.1354	20917	6	6 D3|6 44.63 cM	Suclg2	succinate-Coenzyme A ligase, GDP-forming, beta subunit	Suclg2	succinate-Coenzyme A ligase, GDP-forming, beta subunit	protein-coding	+2s
2987	563	411147387	Yars	15.339	15.2127	15.2759	0.150427	1.09147	1.09147	I_KnockIn_1Way up vs T_WT	-1.05056	1.25153	0.126267	15.339	107271	4	4|4 D2.2	Yars	tyrosyl-tRNA synthetase	Yars	tyrosyl-tRNA synthetase	protein-coding	+1s
3153	564	568909545	Arpc5	14.5141	14.706	14.61	0.150597	0.875492	-1.14221	I_KnockIn_1Way down vs T_WT	-1.40633	1.07793	-0.191833	14.5141	67771	1	1|1 A3	Arpc5	actin related protein 2/3 complex, subunit 5	Arpc5	actin related protein 2/3 complex, subunit 5	protein-coding	-1s
3858	565	568988954	Pck2	13.5626	13.0419	13.3023	0.151271	1.43472	1.43472	I_KnockIn_1Way up vs T_WT	-1.22746	2.52662	0.520767	13.5626	74551	14	14 28.19 cM|14 C1	Pck2	phosphoenolpyruvate carboxykinase 2 (mitochondrial)	Pck2	phosphoenolpyruvate carboxykinase 2 (mitochondrial)	protein-coding	+3s
3316	566	568928571	Mast2	13.6159	13.9947	13.8053	0.15218	0.769077	-1.30026	I_KnockIn_1Way down vs T_WT	-1.96482	1.16215	-0.3788	13.6159	17776	4	4|4 C7	Mast2	microtubule associated serine/threonine kinase 2	Mast2	microtubule associated serine/threonine kinase 2	protein-coding	-2s
3354	567	568932769	Gtpbp10	14.4072	14.6563	14.5318	0.152219	0.841382	-1.18852	I_KnockIn_1Way down vs T_WT	-1.5594	1.10393	-0.249167	14.4072	207704	5	5|5 A1	Gtpbp10	GTP-binding protein 10 (putative)	Gtpbp10	GTP-binding protein 10 (putative)	protein-coding	-2s
1408	568	40254409	Rnf31	13.8054	13.4516	13.6285	0.15243	1.27795	1.27795	I_KnockIn_1Way up vs T_WT	-1.15105	1.87985	0.353833	13.8054	268749	14	14|14 C3	Rnf31	ring finger protein 31	Rnf31	ring finger protein 31	protein-coding	+2s
2206	569	160333216	Canx	15.3889	15.0703	15.2296	0.153275	1.24712	1.24712	I_KnockIn_1Way up vs T_WT	-1.1361	1.76699	0.3186	15.3889	12330	11	11 B1.3|11 30.46 cM	Canx	calnexin	Canx	calnexin	protein-coding	+2s
2062	570	145587094	9430016H08Rik	15.8002	15.1874	15.4938	0.153292	1.52926	1.52926	I_KnockIn_1Way up vs T_WT	-1.27824	2.98934	0.612833	15.8002	68115	1	1|1 C1.3	9430016H08Rik	RIKEN cDNA 9430016H08 gene	9430016H08Rik	RIKEN cDNA 9430016H08 gene	protein-coding	+3s
2696	571	254826790	Slc25a10	13.1223	12.7699	12.9461	0.153814	1.27671	1.27671	I_KnockIn_1Way up vs T_WT	-1.15236	1.87834	0.352433	13.1223	27376	11	11|11 E2	Slc25a10	solute carrier family 25 (mitochondrial carrier, dicarboxylate transporter), member 10	Slc25a10	solute carrier family 25 (mitochondrial carrier, dicarboxylate transporter), member 10	protein-coding	+2s
3585	572	568957390	Slc7a6os	11.0397	10.8534	10.9466	0.154108	1.13784	1.13784	I_KnockIn_1Way up vs T_WT	-1.07805	1.39574	0.1863	11.0397	66432	8	8|8 D3	Slc7a6os	solute carrier family 7, member 6 opposite strand	Slc7a6os	solute carrier family 7, member 6 opposite strand	protein-coding	+1s
822	573	21426823	Hist1h1a	17.375	17.2445	17.3098	0.155199	1.09467	1.09467	I_KnockIn_1Way up vs T_WT	-1.05458	1.26371	0.1305	17.375	80838	13	13|13 A3.2	Hist1h1a	histone cluster 1, H1a	Hist1h1a	histone cluster 1, H1a	protein-coding	+1s
2626	574	244790003	Mpst	14.6736	14.8814	14.7775	0.155693	0.865897	-1.15487	I_KnockIn_1Way down vs T_WT	-1.45197	1.08866	-0.207733	14.6736	246221	15	15|15 E2	Mpst	mercaptopyruvate sulfurtransferase	Mpst	mercaptopyruvate sulfurtransferase	protein-coding	-1s
1710	575	87239986	Stradb	14.5223	14.2822	14.4023	0.155861	1.18105	1.18105	I_KnockIn_1Way up vs T_WT	-1.1033	1.53896	0.240067	14.5223	227154	1	1 C1.3|1 29.2 cM	Stradb	STE20-related kinase adaptor beta	Stradb	STE20-related kinase adaptor beta	protein-coding	+1s
617	576	14916479	M6pr	13.968	14.2576	14.1128	0.155959	0.81811	-1.22233	I_KnockIn_1Way down vs T_WT	-1.68239	1.12603	-0.289633	13.968	17113	6	6 F1|6 57.52 cM	M6pr	mannose-6-phosphate receptor, cation dependent	M6pr	mannose-6-phosphate receptor, cation dependent	protein-coding	-2s
1471	577	47894398	Tpm4	15.06	15.7241	15.392	0.156378	0.631097	-1.58454	I_KnockIn_1Way down vs T_WT	-3.2993	1.31406	-0.664067	15.06	326618	8	8|8 B3.3	Tpm4	tropomyosin 4	Tpm4	tropomyosin 4	protein-coding	-3s
1425	578	41235741	Rmdn2	15.6658	15.8072	15.7365	0.156412	0.90666	-1.10295	I_KnockIn_1Way down vs T_WT	-1.28934	1.05988	-0.141367	15.6658	381110	17	17|17 E3	Rmdn2	regulator of microtubule dynamics 2	Rmdn2	regulator of microtubule dynamics 2	protein-coding	-1s
1905	579	119360354	Nub1	15.324	15.1019	15.2129	0.156449	1.16646	1.16646	I_KnockIn_1Way up vs T_WT	-1.09572	1.49086	0.222133	15.324	53312	5	5|5 A3	Nub1	negative regulator of ubiquitin-like proteins 1	Nub1	negative regulator of ubiquitin-like proteins 1	protein-coding	+1s
917	580	22267442	Uqcrc2	15.1751	15.4029	15.289	0.157005	0.853916	-1.17107	I_KnockIn_1Way down vs T_WT	-1.50688	1.09878	-0.227833	15.1751	67003	7	7|7 F2	Uqcrc2	ubiquinol cytochrome c reductase core protein 2	Uqcrc2	ubiquinol cytochrome c reductase core protein 2	protein-coding	-1s
3645	581	568963908	Limd1	13.3208	12.9159	13.1183	0.157204	1.32406	1.32406	I_KnockIn_1Way up vs T_WT	-1.1826	2.07325	0.404967	13.3208	29806	9	9 74.0 cM|9 F	Limd1	LIM domains containing 1	Limd1	LIM domains containing 1	protein-coding	+2s
2753	582	257471003	Plg	15.8565	15.4864	15.6715	0.157318	1.29244	1.29244	I_KnockIn_1Way up vs T_WT	-1.16582	1.94739	0.3701	15.8565	18815	17	17 A1|17 8.5 cM	Plg	plasminogen	Plg	plasminogen	protein-coding	+2s
3739	583	568974090	Cops3	13.9272	13.8552	13.8912	0.157851	1.05117	1.05117	I_KnockIn_1Way up vs T_WT	-1.03043	1.13859	0.072	13.9272	26572	11	11|11 B2	Cops3	COP9 signalosome subunit 3	Cops3	COP9 signalosome subunit 3	protein-coding	+0.5s
3798	584	568980683	Ptgr2	14.6944	14.8751	14.7848	0.157999	0.882295	-1.13341	I_KnockIn_1Way down vs T_WT	-1.38511	1.07823	-0.180667	14.6944	77219	12	12|12 D3	Ptgr2	prostaglandin reductase 2	Ptgr2	prostaglandin reductase 2	protein-coding	-1s
1951	585	124430535	Mrpl38	14.2019	13.8119	14.0069	0.158022	1.31042	1.31042	I_KnockIn_1Way up vs T_WT	-1.17661	2.02049	0.390033	14.2019	60441	11	11|11 E2	Mrpl38	mitochondrial ribosomal protein L38	Mrpl38	mitochondrial ribosomal protein L38	protein-coding	+2s
2442	586	213418079	Samhd1	15.1048	14.6772	14.891	0.158076	1.34503	1.34503	I_KnockIn_1Way up vs T_WT	-1.1953	2.16241	0.427633	15.1048	56045	2	2|2 H2	Samhd1	SAM domain and HD domain, 1	Samhd1	SAM domain and HD domain, 1	protein-coding	+2s
1238	587	31981458	Glrx	15.2838	15.0021	15.143	0.158178	1.21563	1.21563	I_KnockIn_1Way up vs T_WT	-1.12481	1.66219	0.2817	15.2838	93692	13	13 C1|13 40.95 cM	Glrx	glutaredoxin	Glrx	glutaredoxin	protein-coding	+2s
2549	588	227908823	Atic	14.5841	14.5051	14.5446	0.158522	1.05626	1.05626	I_KnockIn_1Way up vs T_WT	-1.03362	1.15319	0.0789667	14.5841	108147	1	1|1 C3	Atic	5-aminoimidazole-4-carboxamide ribonucleotide formyltransferase/IMP cyclohydrolase	Atic	5-aminoimidazole-4-carboxamide ribonucleotide formyltransferase/IMP cyclohydrolase	protein-coding	+0.5s
1443	589	45598372	Basp1	12.8762	13.091	12.9836	0.15873	0.861666	-1.16054	I_KnockIn_1Way down vs T_WT	-1.47384	1.09428	-0.2148	12.8762	70350	15	15|15 B1	Basp1	brain abundant, membrane attached signal protein 1	Basp1	brain abundant, membrane attached signal protein 1	protein-coding	-1s
292	590	6755967	Vdac3	16.1573	16.4477	16.3025	0.15882	0.817694	-1.22295	I_KnockIn_1Way down vs T_WT	-1.68947	1.12962	-0.290367	16.1573	22335	8	8 A2|8 11.42 cM	Vdac3	voltage-dependent anion channel 3	Vdac3	voltage-dependent anion channel 3	protein-coding	-2s
1552	591	61969660	Scrn3	15.5916	15.3219	15.4567	0.158991	1.20556	1.20556	I_KnockIn_1Way up vs T_WT	-1.12004	1.62783	0.2697	15.5916	74616	2	2|2 C3	Scrn3	secernin 3	Scrn3	secernin 3	protein-coding	+2s
2231	592	160707894	Akr1b3	16.807	16.4269	16.6169	0.159613	1.3014	1.3014	I_KnockIn_1Way up vs T_WT	-1.17419	1.98866	0.380067	16.807	11677	6	6 14.87 cM|6 B1	Akr1b3	aldo-keto reductase family 1, member B3 (aldose reductase)	Akr1b3	aldo-keto reductase family 1, member B3 (aldose reductase)	protein-coding	+2s
3400	593	568936761	Acacb	15.1252	14.9613	15.0433	0.15963	1.12031	1.12031	I_KnockIn_1Way up vs T_WT	-1.07171	1.3451	0.1639	15.1252	100705	5	5|5 F	Acacb	acetyl-Coenzyme A carboxylase beta	Acacb	acetyl-Coenzyme A carboxylase beta	protein-coding	+1s
1845	594	114326499	Myl7	14.2788	15.0794	14.6791	0.159753	0.574084	-1.74191	I_KnockIn_1Way down vs T_WT	-4.25726	1.40307	-0.800667	14.2788	17898	11	11 A1|11 3.88 cM	Myl7	myosin, light polypeptide 7, regulatory	Myl7	myosin, light polypeptide 7, regulatory	protein-coding	-6s
3987	595	569003345	Impact	12.7617	12.3241	12.5429	0.160131	1.35438	1.35438	I_KnockIn_1Way up vs T_WT	-1.20404	2.20863	0.437633	12.7617	16210	18	18|18 A2-B2	Impact	impact, RWD domain protein	Impact	impact, RWD domain protein	protein-coding	+2s
437	596	10946620	Cend1	13.075	13.403	13.239	0.160314	0.79664	-1.25527	I_KnockIn_1Way down vs T_WT	-1.81136	1.14955	-0.328	13.075	57754	7	7|7 F5	Cend1	cell cycle exit and neuronal differentiation 1	Cend1	cell cycle exit and neuronal differentiation 1	protein-coding	-2s
241	597	6755106	Plod1	13.3849	13.2432	13.314	0.160426	1.10323	1.10323	I_KnockIn_1Way up vs T_WT	-1.06213	1.29274	0.141733	13.3849	18822	4	4 E2|4 78.57 cM	Plod1	procollagen-lysine, 2-oxoglutarate 5-dioxygenase 1	Plod1	procollagen-lysine, 2-oxoglutarate 5-dioxygenase 1	protein-coding	+1s
2562	598	229094709	Tcea1	14.5129	14.6437	14.5783	0.160587	0.913304	-1.09493	I_KnockIn_1Way down vs T_WT	-1.26756	1.0573	-0.130833	14.5129	21399	1	1|1 A1	Tcea1	transcription elongation factor A (SII) 1	Tcea1	transcription elongation factor A (SII) 1	protein-coding	-1s
1373	599	34787412	Hdgfrp3	16.2495	16.0717	16.1606	0.161306	1.13118	1.13118	I_KnockIn_1Way up vs T_WT	-1.07915	1.38086	0.177833	16.2495	29877	7	7|7 D3	Hdgfrp3	hepatoma-derived growth factor, related protein 3	Hdgfrp3	hepatoma-derived growth factor, related protein 3	protein-coding	+1s
3716	600	568971701	Guk1	14.8449	14.6592	14.7521	0.161427	1.13732	1.13732	I_KnockIn_1Way up vs T_WT	-1.08285	1.40065	0.185633	14.8449	14923	11	11|11 B1.3	Guk1	guanylate kinase 1	Guk1	guanylate kinase 1	protein-coding	+1s
1520	601	58037143	Tmem160	15.3156	15.1462	15.2309	0.161441	1.12456	1.12456	I_KnockIn_1Way up vs T_WT	-1.07533	1.35991	0.169367	15.3156	69094	7	7|7 A2	Tmem160	transmembrane protein 160	Tmem160	transmembrane protein 160	protein-coding	+1s
2192	602	159032056	Lsm4	15.206	15.0124	15.1092	0.161447	1.14361	1.14361	I_KnockIn_1Way up vs T_WT	-1.08657	1.42107	0.1936	15.206	50783	8	8|8 B3.3	Lsm4	LSM4 homolog, U6 small nuclear RNA and mRNA degradation associated	Lsm4	LSM4 homolog, U6 small nuclear RNA and mRNA degradation associated	protein-coding	+1s
1287	603	32130521	Nemf	14.0239	14.17	14.0969	0.161453	0.903669	-1.1066	I_KnockIn_1Way down vs T_WT	-1.30376	1.06468	-0.146133	14.0239	66244	12	12|12 C3	Nemf	nuclear export mediator factor	Nemf	nuclear export mediator factor	protein-coding	-1s
3598	604	568958845	Fli1	12.416	12.5709	12.4934	0.161571	0.898153	-1.1134	I_KnockIn_1Way down vs T_WT	-1.32492	1.06879	-0.154967	12.416	14247	9	9 A4|9 17.74 cM	Fli1	Friend leukemia integration 1	Fli1	Friend leukemia integration 1	protein-coding	-1s
825	605	21426893	Hist1h1b	16.8949	16.8387	16.8668	0.161603	1.03972	1.03972	I_KnockIn_1Way up vs T_WT	-1.02442	1.10743	0.0562	16.8949	56702	13	13|13 A2-A3	Hist1h1b	histone cluster 1, H1b	Hist1h1b	histone cluster 1, H1b	protein-coding	+0.5s
315	606	7242138	Atp1b2	15.3644	15.5676	15.466	0.161816	0.868622	-1.15125	I_KnockIn_1Way down vs T_WT	-1.44643	1.09133	-0.2032	15.3644	11932	11	11 B3|11 42.86 cM	Atp1b2	ATPase, Na+/K+ transporting, beta 2 polypeptide	Atp1b2	ATPase, Na+/K+ transporting, beta 2 polypeptide	protein-coding	-1s
3519	607	568950601	Nars2	14.2979	14.0666	14.1822	0.161864	1.17392	1.17392	I_KnockIn_1Way up vs T_WT	-1.10466	1.52232	0.231333	14.2979	244141	7	7|7 E1	Nars2	asparaginyl-tRNA synthetase 2 (mitochondrial)(putative)	Nars2	asparaginyl-tRNA synthetase 2 (mitochondrial)(putative)	protein-coding	+1s
3542	608	568953077	Pet100	15.0531	15.3739	15.2135	0.161987	0.800644	-1.24899	I_KnockIn_1Way down vs T_WT	-1.79111	1.14816	-0.320767	15.0531	100503890	8	8|8	Pet100	PET100 homolog	Pet100	PET100 homolog	protein-coding	-2s
1123	609	30841021	Arfgap3	14.1683	14.0259	14.0971	0.162185	1.10374	1.10374	I_KnockIn_1Way up vs T_WT	-1.06336	1.29543	0.1424	14.1683	66251	15	15|15 E3	Arfgap3	ADP-ribosylation factor GTPase activating protein 3	Arfgap3	ADP-ribosylation factor GTPase activating protein 3	protein-coding	+1s
3240	610	568917973	Acss2	16.2805	16.1282	16.2044	0.162216	1.11139	1.11139	I_KnockIn_1Way up vs T_WT	-1.06796	1.31913	0.152367	16.2805	60525	2	2|2 H2	Acss2	acyl-CoA synthetase short-chain family member 2	Acss2	acyl-CoA synthetase short-chain family member 2	protein-coding	+1s
4040	611	569009085	Sept6	14.9157	15.1411	15.0284	0.162512	0.855338	-1.16913	I_KnockIn_1Way down vs T_WT	-1.50685	1.10242	-0.225433	14.9157	56526	X	X|X A2	Sept6	septin 6	Sept6	septin 6	protein-coding	-1s
3241	612	568918029	Slmo2	15.2159	15.3487	15.2823	0.163383	0.912081	-1.09639	I_KnockIn_1Way down vs T_WT	-1.27364	1.05953	-0.132767	15.2159	66390	2	2|2 H4	Slmo2	slowmo homolog 2 (Drosophila)	Slmo2	slowmo homolog 2 (Drosophila)	protein-coding	-1s
3111	613	568905728	Dst	13.1794	13.3868	13.2831	0.163676	0.866077	-1.15463	I_KnockIn_1Way down vs T_WT	-1.45954	1.09478	-0.207433	13.1794	13518	1	1 B|1 12.91 cM	Dst	dystonin	Dst	dystonin	protein-coding	-1s
3644	614	568963882	Pfkfb4	14.2266	14.0641	14.1454	0.163819	1.11928	1.11928	I_KnockIn_1Way up vs T_WT	-1.07363	1.34503	0.162567	14.2266	270198	9	9|9 F2	Pfkfb4	6-phosphofructo-2-kinase/fructose-2,6-biphosphatase 4	Pfkfb4	6-phosphofructo-2-kinase/fructose-2,6-biphosphatase 4	protein-coding	+1s
882	615	21746165	Tmed5	13.8337	13.4131	13.6234	0.163986	1.33845	1.33845	I_KnockIn_1Way up vs T_WT	-1.20208	2.15347	0.420567	13.8337	73130	5	5|5 E5	Tmed5	transmembrane emp24 protein transport domain containing 5	Tmed5	transmembrane emp24 protein transport domain containing 5	protein-coding	+2s
796	616	21313162	Rab1b	17.0119	16.9424	16.9772	0.164007	1.04938	1.04938	I_KnockIn_1Way up vs T_WT	-1.0309	1.13522	0.0695333	17.0119	76308	19	19|19 A	Rab1b	RAB1B, member RAS oncogene family	Rab1b	RAB1B, member RAS oncogene family	protein-coding	+0.5s
4042	617	569009389	Mospd1	14.5215	14.3759	14.4487	0.164041	1.10617	1.10617	I_KnockIn_1Way up vs T_WT	-1.06581	1.30412	0.145567	14.5215	70380	X	X|X A4	Mospd1	motile sperm domain containing 1	Mospd1	motile sperm domain containing 1	protein-coding	+1s
3366	618	568933639	Add1	15.7297	15.8532	15.7914	0.164205	0.918	-1.08932	I_KnockIn_1Way down vs T_WT	-1.25261	1.0556	-0.123433	15.7297	11518	5	5 B2|5 17.9 cM	Add1	adducin 1 (alpha)	Add1	adducin 1 (alpha)	protein-coding	-0.5s
2494	619	226423873	Dbnl	15.1046	14.9596	15.0321	0.164556	1.10568	1.10568	I_KnockIn_1Way up vs T_WT	-1.06579	1.30295	0.144933	15.1046	13169	11	11 A1|11 3.87 cM	Dbnl	drebrin-like	Dbnl	drebrin-like	protein-coding	+1s
4036	620	569008617	Araf	15.8758	15.6701	15.7729	0.164943	1.15325	1.15325	I_KnockIn_1Way up vs T_WT	-1.09494	1.45625	0.2057	15.8758	11836	X	X 16.3 cM|X A2-A3.1	Araf	Araf proto-oncogene, serine/threonine kinase	Araf	Araf proto-oncogene, serine/threonine kinase	protein-coding	+1s
3252	621	568918931	Vps16	12.0653	12.2474	12.1563	0.165056	0.881439	-1.13451	I_KnockIn_1Way down vs T_WT	-1.3948	1.08367	-0.182067	12.0653	80743	2	2|2 F3	Vps16	VSP16 CORVET/HOPS core subunit	Vps16	VSP16 CORVET/HOPS core subunit	protein-coding	-1s
2059	622	145279229	Ptpla	15.7393	15.9666	15.8529	0.165131	0.854212	-1.17067	I_KnockIn_1Way down vs T_WT	-1.51519	1.1056	-0.227333	15.7393	30963	2	2|2 A2	Ptpla	3-hydroxyacyl-CoA dehydratase 1	Hacd1	3-hydroxyacyl-CoA dehydratase 1	protein-coding	-1s
2897	623	311771533	Csrp3	15.6679	15.9573	15.8126	0.165162	0.818242	-1.22213	I_KnockIn_1Way down vs T_WT	-1.69727	1.13636	-0.2894	15.6679	13009	7	7|7 B4	Csrp3	cysteine and glycine-rich protein 3	Csrp3	cysteine and glycine-rich protein 3	protein-coding	-2s
752	624	21312062	Tmed10	15.5815	15.3417	15.4616	0.165205	1.18083	1.18083	I_KnockIn_1Way up vs T_WT	-1.11177	1.5502	0.2398	15.5815	68581	12	12|12 D2	Tmed10	transmembrane emp24-like trafficking protein 10 (yeast)	Tmed10	transmembrane emp24-like trafficking protein 10 (yeast)	protein-coding	+1s
2632	625	247269607	Dguok	10.9483	10.4309	10.6896	0.165269	1.43144	1.43144	I_KnockIn_1Way up vs T_WT	-1.25703	2.57568	0.517467	10.9483	27369	6	6 C3|6 35.94 cM	Dguok	deoxyguanosine kinase	Dguok	deoxyguanosine kinase	protein-coding	+3s
1267	626	31982186	Mdh2	14.9867	15.2586	15.1227	0.165402	0.828228	-1.2074	I_KnockIn_1Way down vs T_WT	-1.6442	1.12786	-0.2719	14.9867	17448	5	5 G2|5 75.4 cM	Mdh2	malate dehydrogenase 2, NAD (mitochondrial)	Mdh2	malate dehydrogenase 2, NAD (mitochondrial)	protein-coding	-2s
3677	627	568966916	P4ha1	14.2699	14.5244	14.3971	0.165911	0.838297	-1.19289	I_KnockIn_1Way down vs T_WT	-1.59332	1.11969	-0.254467	14.2699	18451	10	10|10 B4	P4ha1	procollagen-proline, 2-oxoglutarate 4-dioxygenase (proline 4-hydroxylase), alpha 1 polypeptide	P4ha1	procollagen-proline, 2-oxoglutarate 4-dioxygenase (proline 4-hydroxylase), alpha 1 polypeptide	protein-coding	-2s
3095	628	568902602	LOC101056061	13.4247	13.773	13.5989	0.166023	0.785509	-1.27306	I_KnockIn_1Way down vs T_WT	-1.89217	1.16752	-0.3483	13.4247	101056061	17	17|17	LOC101056061	enhancer of rudimentary homolog	Gm29770	predicted gene, 29770	pseudo	-2s
1976	629	124487171	Gpr116	14.4501	14.3314	14.3908	0.166156	1.08576	1.08576	I_KnockIn_1Way up vs T_WT	-1.05426	1.24283	0.1187	14.4501	224792	17	17|17 B3	Gpr116	adhesion G protein-coupled receptor F5	Adgrf5	adhesion G protein-coupled receptor F5	protein-coding	+0.5s
2603	630	239937551	Fmo5	15.2233	15.3045	15.2639	0.166539	0.945271	-1.0579	I_KnockIn_1Way down vs T_WT	-1.16046	1.03692	-0.0812	15.2233	14263	3	3|3 F2.2	Fmo5	flavin containing monooxygenase 5	Fmo5	flavin containing monooxygenase 5	protein-coding	-0.5s
2527	631	226958643	Pdk2	16.133	15.6602	15.8966	0.167017	1.3878	1.3878	I_KnockIn_1Way up vs T_WT	-1.23598	2.38048	0.4728	16.133	18604	11	11 D|11 59.01 cM	Pdk2	pyruvate dehydrogenase kinase, isoenzyme 2	Pdk2	pyruvate dehydrogenase kinase, isoenzyme 2	protein-coding	+2s
1066	632	29789128	Mrps30	14.8404	14.6557	14.748	0.16713	1.13655	1.13655	I_KnockIn_1Way up vs T_WT	-1.08635	1.4033	0.184667	14.8404	59054	13	13|13 D2.3	Mrps30	mitochondrial ribosomal protein S30	Mrps30	mitochondrial ribosomal protein S30	protein-coding	+1s
3979	633	569001989	Lmf1	18.323	18.0646	18.1938	0.167169	1.19618	1.19618	I_KnockIn_1Way up vs T_WT	-1.12293	1.60674	0.258433	18.323	76483	17	17 A3.3|17 12.7 cM	Lmf1	lipase maturation factor 1	Lmf1	lipase maturation factor 1	protein-coding	+2s
1191	634	31560651	Ptdss1	13.9501	14.0883	14.0192	0.167215	0.908694	-1.10048	I_KnockIn_1Way down vs T_WT	-1.28851	1.06395	-0.138133	13.9501	19210	13	13 34.54 cM|13 B-C1	Ptdss1	phosphatidylserine synthase 1	Ptdss1	phosphatidylserine synthase 1	protein-coding	-1s
491	635	13277354	Ubxn6	14.0873	13.8694	13.9784	0.167254	1.16304	1.16304	I_KnockIn_1Way up vs T_WT	-1.10276	1.49167	0.2179	14.0873	66530	17	17|17 D	Ubxn6	UBX domain protein 6	Ubxn6	UBX domain protein 6	protein-coding	+1s
1059	636	29336026	Myh14	14.2395	14.1319	14.1857	0.167581	1.07746	1.07746	I_KnockIn_1Way up vs T_WT	-1.04963	1.21854	0.107633	14.2395	71960	7	7|7 B2	Myh14	myosin, heavy polypeptide 14	Myh14	myosin, heavy polypeptide 14	protein-coding	+0.5s
1638	637	82880662	Hspa14	12.6951	12.8259	12.7605	0.168156	0.913325	-1.0949	I_KnockIn_1Way down vs T_WT	-1.27183	1.06091	-0.1308	12.6951	50497	2	2|2 A1	Hspa14	heat shock protein 14	Hspa14	heat shock protein 14	protein-coding	-1s
2471	638	225543400	Echdc2	14.2597	14.6625	14.4611	0.168278	0.756406	-1.32204	I_KnockIn_1Way down vs T_WT	-2.09717	1.1999	-0.402767	14.2597	52430	4	4 C7|4 50.3 cM	Echdc2	enoyl Coenzyme A hydratase domain containing 2	Echdc2	enoyl Coenzyme A hydratase domain containing 2	protein-coding	-2s
811	639	21313618	Chchd3	15.5842	15.7577	15.6709	0.168413	0.886668	-1.12782	I_KnockIn_1Way down vs T_WT	-1.37598	1.08177	-0.173533	15.5842	66075	6	6|6 B1	Chchd3	coiled-coil-helix-coiled-coil-helix domain containing 3	Chchd3	coiled-coil-helix-coiled-coil-helix domain containing 3	protein-coding	-1s
1713	640	87252727	Skiv2l	13.861	14.1516	14.0063	0.168529	0.817524	-1.22321	I_KnockIn_1Way down vs T_WT	-1.70696	1.14084	-0.290667	13.861	108077	17	17|17 B1	Skiv2l	superkiller viralicidic activity 2-like (S. cerevisiae)	Skiv2l	superkiller viralicidic activity 2-like (S. cerevisiae)	protein-coding	-2s
1686	641	85677504	Diablo	13.7435	14.2642	14.0038	0.168813	0.697034	-1.43465	I_KnockIn_1Way down vs T_WT	-2.60752	1.26688	-0.5207	13.7435	66593	5	5|5 F	Diablo	diablo, IAP-binding mitochondrial protein	Diablo	diablo, IAP-binding mitochondrial protein	protein-coding	-3s
2263	642	161484638	Comt	15.3194	15.0832	15.2013	0.169054	1.17789	1.17789	I_KnockIn_1Way up vs T_WT	-1.1135	1.54488	0.2362	15.3194	12846	16	16 A3|16 11.4 cM	Comt	catechol-O-methyltransferase	Comt	catechol-O-methyltransferase	protein-coding	+1s
2377	643	171460908	U2surp	14.4541	14.37	14.4121	0.16907	1.05998	1.05998	I_KnockIn_1Way up vs T_WT	-1.03899	1.16736	0.0840333	14.4541	67958	9	9|9 E4	U2surp	U2 snRNP-associated SURP domain containing	U2surp	U2 snRNP-associated SURP domain containing	protein-coding	+0.5s
2785	644	262205328	Dgkz	13.6483	13.4852	13.5668	0.169122	1.11966	1.11966	I_KnockIn_1Way up vs T_WT	-1.07708	1.35028	0.163067	13.6483	104418	2	2|2 E1	Dgkz	diacylglycerol kinase zeta	Dgkz	diacylglycerol kinase zeta	protein-coding	+1s
99	645	6679809	Flot1	14.96	15.1612	15.0606	0.169348	0.869787	-1.14971	I_KnockIn_1Way down vs T_WT	-1.44893	1.09616	-0.201267	14.96	14251	17	17|17 B1	Flot1	flotillin 1	Flot1	flotillin 1	protein-coding	-1s
2786	646	262231769	Rbmx	14.2781	14.5135	14.3958	0.169835	0.849469	-1.17721	I_KnockIn_1Way down vs T_WT	-1.54349	1.11378	-0.235367	14.2781	19655	X	X|X A5	Rbmx	RNA binding motif protein, X chromosome	Rbmx	RNA binding motif protein, X chromosome	protein-coding	-1s
2565	647	229577255	Rabgap1l	14.7669	14.8702	14.8186	0.170201	0.930901	-1.07423	I_KnockIn_1Way down vs T_WT	-1.21001	1.04857	-0.1033	14.7669	29809	1	1|1 H2.1	Rabgap1l	RAB GTPase activating protein 1-like	Rabgap1l	RAB GTPase activating protein 1-like	protein-coding	-0.5s
2859	648	293597567	Aldoa	11.79	12.1393	11.9647	0.170289	0.784983	-1.27391	I_KnockIn_1Way down vs T_WT	-1.9053	1.17404	-0.349267	11.79	11674	7	7|7 F4	Aldoa	aldolase A, fructose-bisphosphate	Aldoa	aldolase A, fructose-bisphosphate	protein-coding	-2s
3083	649	568896193	LOC102638361	14.2312	14.0294	14.1303	0.170663	1.15013	1.15013	I_KnockIn_1Way up vs T_WT	-1.09743	1.45168	0.2018	14.2312	102638361	9	-	LOC102638361	UPF0586 protein C9orf41 homolog	-	-	protein-coding	+1s
403	650	9790077	Gsk3b	12.7906	13.1166	12.9536	0.170863	0.797745	-1.25353	I_KnockIn_1Way down vs T_WT	-1.82639	1.16231	-0.326	12.7906	56637	16	16|16 B4	Gsk3b	glycogen synthase kinase 3 beta	Gsk3b	glycogen synthase kinase 3 beta	protein-coding	-2s
472	651	12963633	Ndufa13	14.9999	15.1091	15.0545	0.171028	0.927059	-1.07868	I_KnockIn_1Way down vs T_WT	-1.22379	1.05177	-0.109267	14.9999	67184	8	8|8 C1	Ndufa13	NADH dehydrogenase (ubiquinone) 1 alpha subcomplex, 13	Ndufa13	NADH dehydrogenase (ubiquinone) 1 alpha subcomplex, 13	protein-coding	-0.5s
517	652	13384980	Mrpl11	15.3002	15.5885	15.4444	0.171345	0.818866	-1.2212	I_KnockIn_1Way down vs T_WT	-1.70432	1.14282	-0.2883	15.3002	66419	19	19|19 A	Mrpl11	mitochondrial ribosomal protein L11	Mrpl11	mitochondrial ribosomal protein L11	protein-coding	-2s
3558	653	568955180	Ap1m1	14.8278	15.0854	14.9566	0.171688	0.836459	-1.19552	I_KnockIn_1Way down vs T_WT	-1.61084	1.12705	-0.257633	14.8278	11767	8	8 B3.3|8 34.92 cM	Ap1m1	adaptor-related protein complex AP-1, mu subunit 1	Ap1m1	adaptor-related protein complex AP-1, mu subunit 1	protein-coding	-2s
1573	654	67514549	Hexa	15.0429	14.9667	15.0048	0.17174	1.05421	1.05421	I_KnockIn_1Way up vs T_WT	-1.03601	1.15138	0.0761667	15.0429	15211	9	9 B|9 32.02 cM	Hexa	hexosaminidase A	Hexa	hexosaminidase A	protein-coding	+0.5s
3514	655	568950121	Uros	15.3312	15.3847	15.358	0.171961	0.963596	-1.03778	I_KnockIn_1Way down vs T_WT	-1.10413	1.0252	-0.0535	15.3312	22276	7	7 F3|7 77.26 cM	Uros	uroporphyrinogen III synthase	Uros	uroporphyrinogen III synthase	protein-coding	-0.5s
2044	656	134053913	Psmd5	14.2683	14.4172	14.3428	0.172113	0.901938	-1.10872	I_KnockIn_1Way down vs T_WT	-1.31753	1.0718	-0.1489	14.2683	66998	2	2|2 B	Psmd5	proteasome (prosome, macropain) 26S subunit, non-ATPase, 5	Psmd5	proteasome (prosome, macropain) 26S subunit, non-ATPase, 5	protein-coding	-1s
2332	657	165972333	Brd3	14.3764	14.5761	14.4763	0.172147	0.870732	-1.14846	I_KnockIn_1Way down vs T_WT	-1.44754	1.09749	-0.1997	14.3764	67382	2	2|2 A3	Brd3	bromodomain containing 3	Brd3	bromodomain containing 3	protein-coding	-1s
3786	658	568979464	Pacs2	13.6942	13.8717	13.7829	0.172416	0.884234	-1.13092	I_KnockIn_1Way down vs T_WT	-1.38946	1.08638	-0.1775	13.6942	217893	12	12|12 F1	Pacs2	phosphofurin acidic cluster sorting protein 2	Pacs2	phosphofurin acidic cluster sorting protein 2	protein-coding	-1s
3745	659	568974676	Arhgef15	13.4247	13.7102	13.5674	0.172655	0.820457	-1.21883	I_KnockIn_1Way down vs T_WT	-1.69771	1.14281	-0.2855	13.4247	442801	11	11|11 B3	Arhgef15	Rho guanine nucleotide exchange factor (GEF) 15	Arhgef15	Rho guanine nucleotide exchange factor (GEF) 15	protein-coding	-2s
3548	660	568953518	Cars2	15.004	15.2312	15.1176	0.172708	0.854272	-1.17059	I_KnockIn_1Way down vs T_WT	-1.52394	1.11214	-0.227233	15.004	71941	8	8|8 A2	Cars2	cysteinyl-tRNA synthetase 2 (mitochondrial)(putative)	Cars2	cysteinyl-tRNA synthetase 2 (mitochondrial)(putative)	protein-coding	-1s
3193	661	568912818	Ak1	15.644	15.882	15.763	0.172794	0.84794	-1.17933	I_KnockIn_1Way down vs T_WT	-1.55468	1.11782	-0.237967	15.644	11636	2	2 B|2 22.09 cM	Ak1	adenylate kinase 1	Ak1	adenylate kinase 1	protein-coding	-1s
642	662	17647499	Hbb-b2	12.4113	16.4259	14.4186	0.172863	0.0618714	-16.1626	I_KnockIn_1Way down vs T_WT	-1711.93	6.5534	-4.01458	12.4113	15130	7	7 E3|7 54.85 cM	Hbb-b2	hemoglobin, beta adult minor chain	Hbb-b2	hemoglobin, beta adult minor chain	protein-coding	= -6s
1231	663	31981257	Mrps25	14.2412	14.0392	14.1402	0.173459	1.15032	1.15032	I_KnockIn_1Way up vs T_WT	-1.09969	1.45514	0.202033	14.2412	64658	6	6|6 D3	Mrps25	mitochondrial ribosomal protein S25	Mrps25	mitochondrial ribosomal protein S25	protein-coding	+1s
3857	664	568988905	Appl1	14.938	15.0525	14.9953	0.173489	0.923681	-1.08262	I_KnockIn_1Way down vs T_WT	-1.23696	1.05536	-0.114533	14.938	72993	14	14|14 B	Appl1	adaptor protein, phosphotyrosine interaction, PH domain and leucine zipper containing 1	Appl1	adaptor protein, phosphotyrosine interaction, PH domain and leucine zipper containing 1	protein-coding	-0.5s
982	665	27369533	Nup93	14.3096	14.091	14.2003	0.173569	1.16363	1.16363	I_KnockIn_1Way up vs T_WT	-1.1084	1.50081	0.218633	14.3096	71805	8	8|8 C5	Nup93	nucleoporin 93	Nup93	nucleoporin 93	protein-coding	+1s
2664	666	254553256	Trafd1	14.9072	14.7657	14.8364	0.173646	1.10308	1.10308	I_KnockIn_1Way up vs T_WT	-1.06893	1.30065	0.141533	14.9072	231712	5	5|5 F	Trafd1	TRAF type zinc finger domain containing 1	Trafd1	TRAF type zinc finger domain containing 1	protein-coding	+1s
141	667	6680999	Cpa3	14.7758	14.0238	14.3998	0.173806	1.68416	1.68416	I_KnockIn_1Way up vs T_WT	-1.42564	4.04369	0.752033	14.7758	12873	3	3 A2|3 6.25 cM	Cpa3	carboxypeptidase A3, mast cell	Cpa3	carboxypeptidase A3, mast cell	protein-coding	+6s
3706	668	568970049	Sptbn1	14.0229	14.129	14.076	0.173927	0.929118	-1.07629	I_KnockIn_1Way down vs T_WT	-1.21786	1.05133	-0.106067	14.0229	20742	11	11 A3.3|11 17.44 cM	Sptbn1	spectrin beta, non-erythrocytic 1	Sptbn1	spectrin beta, non-erythrocytic 1	protein-coding	-0.5s
4072	669	569017358	Ergic2	14.6636	14.7713	14.7174	0.174529	0.928045	-1.07753	I_KnockIn_1Way down vs T_WT	-1.22192	1.0524	-0.107733	14.6636	67456	6	6|6 G3	Ergic2	ERGIC and golgi 2	Ergic2	ERGIC and golgi 2	protein-coding	-0.5s
2774	670	261245016	Myh15	15.6943	14.9463	15.3203	0.175039	1.67946	1.67946	I_KnockIn_1Way up vs T_WT	-1.42746	4.0263	0.748	15.6943	667772	16	16|16 B5	Myh15	myosin, heavy chain 15	Myh15	myosin, heavy chain 15	protein-coding	+6s
2082	671	148596982	Grsf1	14.6902	14.4766	14.5834	0.175833	1.15952	1.15952	I_KnockIn_1Way up vs T_WT	-1.10759	1.48915	0.213533	14.6902	231413	5	5 E1|5 43.85 cM	Grsf1	G-rich RNA sequence binding factor 1	Grsf1	G-rich RNA sequence binding factor 1	protein-coding	+1s
848	672	21553309	Apoa1bp	15.5187	15.7093	15.614	0.176036	0.876261	-1.14121	I_KnockIn_1Way down vs T_WT	-1.42691	1.09563	-0.190567	15.5187	246703	3	3|3 F1	Apoa1bp	apolipoprotein A-I binding protein	Apoa1bp	apolipoprotein A-I binding protein	protein-coding	-1s
2707	673	255003793	Rps26	16.1287	16.3825	16.2556	0.176263	0.838665	-1.19237	I_KnockIn_1Way down vs T_WT	-1.60598	1.12958	-0.253833	16.1287	27370	10	10|10 D3	Rps26	ribosomal protein S26	Rps26	ribosomal protein S26	protein-coding	-2s
3118	674	568906530	Uggt1	14.7471	14.525	14.636	0.176316	1.16643	1.16643	I_KnockIn_1Way up vs T_WT	-1.11255	1.51369	0.2221	14.7471	320011	1	1|1 B	Uggt1	UDP-glucose glycoprotein glucosyltransferase 1	Uggt1	UDP-glucose glycoprotein glucosyltransferase 1	protein-coding	+1s
1070	675	29789199	Ipo5	13.3553	13.0523	13.2038	0.176363	1.23371	1.23371	I_KnockIn_1Way up vs T_WT	-1.15668	1.7605	0.303	13.3553	70572	14	14|14 E5	Ipo5	importin 5	Ipo5	importin 5	protein-coding	+2s
1130	676	31541909	Isoc1	15.3436	15.4924	15.418	0.176531	0.902	-1.10865	I_KnockIn_1Way down vs T_WT	-1.32028	1.07419	-0.1488	15.3436	66307	18	18|18 D2	Isoc1	isochorismatase domain containing 1	Isoc1	isochorismatase domain containing 1	protein-coding	-1s
2523	677	226958572	Gtf2a1	12.299	12.6429	12.471	0.176625	0.787908	-1.26918	I_KnockIn_1Way down vs T_WT	-1.90077	1.17999	-0.3439	12.299	83602	12	12|12 E	Gtf2a1	general transcription factor II A, 1	Gtf2a1	general transcription factor II A, 1	protein-coding	-2s
4085	678	569018883	Rbp7	15.2165	15.6508	15.4337	0.177142	0.740053	-1.35126	I_KnockIn_1Way down vs T_WT	-2.25209	1.23342	-0.4343	15.2165	63954	4	4|4 E2	Rbp7	retinol binding protein 7, cellular	Rbp7	retinol binding protein 7, cellular	protein-coding	-2s
4011	679	569005981	Acy3	15.4727	15.5711	15.5219	0.177347	0.934068	-1.07059	I_KnockIn_1Way down vs T_WT	-1.20203	1.04875	-0.0984	15.4727	71670	19	19|19 A	Acy3	aspartoacylase (aminoacylase) 3	Acy3	aspartoacylase (aminoacylase) 3	protein-coding	-0.5s
861	680	21703908	Paip1	14.1935	14.3567	14.2751	0.177496	0.893042	-1.11977	I_KnockIn_1Way down vs T_WT	-1.357	1.08224	-0.1632	14.1935	218693	13	13|13 D2.3	Paip1	polyadenylate binding protein-interacting protein 1	Paip1	polyadenylate binding protein-interacting protein 1	protein-coding	-1s
63	681	6678794	Map2k1	15.178	14.9871	15.0825	0.177791	1.14145	1.14145	I_KnockIn_1Way up vs T_WT	-1.09705	1.42936	0.190867	15.178	26395	9	9 C|9 34.55 cM	Map2k1	mitogen-activated protein kinase kinase 1	Map2k1	mitogen-activated protein kinase kinase 1	protein-coding	+1s
1700	682	85861231	Hdhd2	12.5158	12.2181	12.3669	0.177885	1.22921	1.22921	I_KnockIn_1Way up vs T_WT	-1.15556	1.74601	0.297733	12.5158	76987	18	18|18 E3	Hdhd2	haloacid dehalogenase-like hydrolase domain containing 2	Hdhd2	haloacid dehalogenase-like hydrolase domain containing 2	protein-coding	+2s
1943	683	124249341	Ppp1r12c	13.6888	13.8763	13.7826	0.178136	0.878146	-1.13876	I_KnockIn_1Way down vs T_WT	-1.42061	1.09549	-0.187467	13.6888	232807	7	7|7 A1	Ppp1r12c	protein phosphatase 1, regulatory (inhibitor) subunit 12C	Ppp1r12c	protein phosphatase 1, regulatory (inhibitor) subunit 12C	protein-coding	-1s
1594	684	70909332	Hif1an	13.3331	13.086	13.2096	0.178394	1.18682	1.18682	I_KnockIn_1Way up vs T_WT	-1.12798	1.58881	0.2471	13.3331	319594	19	19|19 D1	Hif1an	hypoxia-inducible factor 1, alpha subunit inhibitor	Hif1an	hypoxia-inducible factor 1, alpha subunit inhibitor	protein-coding	+2s
2905	685	312596932	Slc44a2	14.9719	14.7632	14.8675	0.178625	1.15567	1.15567	I_KnockIn_1Way up vs T_WT	-1.10727	1.47885	0.208733	14.9719	68682	9	9|9 A3	Slc44a2	solute carrier family 44, member 2	Slc44a2	solute carrier family 44, member 2	protein-coding	+1s
3621	686	568960805	Nck1	13.0857	13.2047	13.1452	0.178664	0.920783	-1.08603	I_KnockIn_1Way down vs T_WT	-1.25007	1.05986	-0.119067	13.0857	17973	9	9|9 E3.3	Nck1	non-catalytic region of tyrosine kinase adaptor protein 1	Nck1	non-catalytic region of tyrosine kinase adaptor protein 1	protein-coding	-0.5s
196	687	6753862	Fhit	15.8797	16.1261	16.0029	0.178731	0.842978	-1.18627	I_KnockIn_1Way down vs T_WT	-1.58728	1.12794	-0.246433	15.8797	14198	14	14 5.61 cM|14 A2	Fhit	fragile histidine triad gene	Fhit	fragile histidine triad gene	protein-coding	-1s
2947	688	356640231	Syt1	14.8732	14.9613	14.9172	0.178739	0.940783	-1.06294	I_KnockIn_1Way down vs T_WT	-1.17953	1.04397	-0.0880667	14.8732	20979	10	10 D1|10 56.52 cM	Syt1	synaptotagmin I	Syt1	synaptotagmin I	protein-coding	-0.5s
1026	689	28076889	Yipf4	14.5623	14.7583	14.6603	0.178754	0.872968	-1.14552	I_KnockIn_1Way down vs T_WT	-1.4441	1.10051	-0.196	14.5623	67864	17	17|17 E3	Yipf4	Yip1 domain family, member 4	Yipf4	Yip1 domain family, member 4	protein-coding	-1s
1913	690	120537241	Lars	15.0046	14.804	14.9043	0.179107	1.14918	1.14918	I_KnockIn_1Way up vs T_WT	-1.10325	1.45696	0.2006	15.0046	107045	18	18|18 E	Lars	leucyl-tRNA synthetase	Lars	leucyl-tRNA synthetase	protein-coding	+1s
300	691	6857812	Cma1	15.0291	14.5239	14.7765	0.179149	1.41939	1.41939	I_KnockIn_1Way up vs T_WT	-1.28091	2.58059	0.505267	15.0291	17228	14	14 C3|14 28.19 cM	Cma1	chymase 1, mast cell	Cma1	chymase 1, mast cell	protein-coding	+3s
3671	692	568966233	Ncln	15.0035	14.6419	14.8227	0.179465	1.28485	1.28485	I_KnockIn_1Way up vs T_WT	-1.19431	1.97162	0.3616	15.0035	103425	10	10|10 C1	Ncln	nicalin	Ncln	nicalin	protein-coding	+2s
1245	693	31981592	Ehd4	15.8581	16.0343	15.9462	0.17957	0.885031	-1.1299	I_KnockIn_1Way down vs T_WT	-1.39216	1.09045	-0.1762	15.8581	98878	2	2|2 E5	Ehd4	EH-domain containing 4	Ehd4	EH-domain containing 4	protein-coding	-1s
4002	694	569004555	Arhgap26	13.7041	13.9378	13.8209	0.179784	0.850412	-1.1759	I_KnockIn_1Way down vs T_WT	-1.55135	1.12193	-0.233767	13.7041	71302	18	18|18 B3	Arhgap26	Rho GTPase activating protein 26	Arhgap26	Rho GTPase activating protein 26	protein-coding	-1s
2042	695	134053896	Limch1	14.9413	15.1265	15.0339	0.179842	0.879547	-1.13695	I_KnockIn_1Way down vs T_WT	-1.41604	1.09546	-0.185167	14.9413	77569	5	5|5 C3.1	Limch1	LIM and calponin homology domains 1	Limch1	LIM and calponin homology domains 1	protein-coding	-1s
1944	696	124249351	Itih1	16.7191	16.503	16.611	0.179959	1.16164	1.16164	I_KnockIn_1Way up vs T_WT	-1.1124	1.50109	0.216167	16.7191	16424	14	14|14 A2-C1	Itih1	inter-alpha trypsin inhibitor, heavy chain 1	Itih1	inter-alpha trypsin inhibitor, heavy chain 1	protein-coding	+1s
3499	697	568948478	Aldh16a1	14.5768	14.7719	14.6744	0.180002	0.873553	-1.14475	I_KnockIn_1Way down vs T_WT	-1.44269	1.10091	-0.195033	14.5768	69748	7	7|7 B4	Aldh16a1	aldehyde dehydrogenase 16 family, member A1	Aldh16a1	aldehyde dehydrogenase 16 family, member A1	protein-coding	-1s
1665	698	84781781	Pdap1	15.5744	15.7081	15.6412	0.180099	0.91147	-1.09713	I_KnockIn_1Way down vs T_WT	-1.28577	1.06819	-0.133733	15.5744	231887	5	5|5 G2	Pdap1	PDGFA associated protein 1	Pdap1	PDGFA associated protein 1	protein-coding	-1s
1717	699	88853578	Ap1b1	14.7357	14.5248	14.6303	0.180101	1.15741	1.15741	I_KnockIn_1Way up vs T_WT	-1.10963	1.48646	0.2109	14.7357	11764	11	11|11 A2	Ap1b1	adaptor protein complex AP-1, beta 1 subunit	Ap1b1	adaptor protein complex AP-1, beta 1 subunit	protein-coding	+1s
118	700	6680604	Krt16	15.5216	16.1457	15.8337	0.18016	0.648839	-1.54121	I_KnockIn_1Way down vs T_WT	-3.23199	1.36065	-0.624067	15.5216	16666	11	11|11 D	Krt16	keratin 16	Krt16	keratin 16	protein-coding	-3s
969	701	27229021	Sdhd	16.4288	16.1902	16.3095	0.18024	1.17985	1.17985	I_KnockIn_1Way up vs T_WT	-1.12503	1.56608	0.2386	16.4288	66925	9	9|9 B	Sdhd	succinate dehydrogenase complex, subunit D, integral membrane protein	Sdhd	succinate dehydrogenase complex, subunit D, integral membrane protein	protein-coding	+1s
3321	702	568929146	Map7d1	14.7074	14.9523	14.8299	0.180921	0.843894	-1.18498	I_KnockIn_1Way down vs T_WT	-1.58556	1.12916	-0.244867	14.7074	245877	4	4|4 D2.2	Map7d1	MAP7 domain containing 1	Map7d1	MAP7 domain containing 1	protein-coding	-1s
15	703	6671762	Ckm	14.527	14.6092	14.5681	0.180949	0.944616	-1.05863	I_KnockIn_1Way down vs T_WT	-1.16736	1.04163	-0.0822	14.527	12715	7	7 A3|7 9.67 cM	Ckm	creatine kinase, muscle	Ckm	creatine kinase, muscle	protein-coding	-0.5s
3669	704	568965719	Arhgap18	12.9259	13.2262	13.0761	0.18129	0.812084	-1.2314	I_KnockIn_1Way down vs T_WT	-1.76062	1.16109	-0.3003	12.9259	73910	10	10|10 A4	Arhgap18	Rho GTPase activating protein 18	Arhgap18	Rho GTPase activating protein 18	protein-coding	-2s
2172	705	158635985	Cul4b	13.8646	14.0879	13.9763	0.181336	0.856604	-1.1674	I_KnockIn_1Way down vs T_WT	-1.52296	1.11751	-0.2233	13.8646	72584	X	X|X A2	Cul4b	cullin 4B	Cul4b	cullin 4B	protein-coding	-1s
1691	706	85701806	Gm561	12.7996	13.0143	12.907	0.181546	0.861765	-1.16041	I_KnockIn_1Way down vs T_WT	-1.49853	1.11287	-0.214633	12.7996	228715	2	2|2 G1	Gm561	predicted gene 561	Gm561	predicted gene 561	protein-coding	-1s
1276	707	31982520	Acadl	16.0329	16.2682	16.1505	0.1818	0.849508	-1.17715	I_KnockIn_1Way down vs T_WT	-1.55837	1.12462	-0.2353	16.0329	11363	1	1 C3|1 33.64 cM	Acadl	acyl-Coenzyme A dehydrogenase, long-chain	Acadl	acyl-Coenzyme A dehydrogenase, long-chain	protein-coding	-1s
1669	708	84781802	Atp8a1	13.9944	14.1167	14.0556	0.181923	0.918679	-1.08852	I_KnockIn_1Way down vs T_WT	-1.25956	1.06304	-0.122367	13.9944	11980	5	5|5 C3.1	Atp8a1	ATPase, aminophospholipid transporter (APLT), class I, type 8A, member 1	Atp8a1	ATPase, aminophospholipid transporter (APLT), class I, type 8A, member 1	protein-coding	-0.5s
892	709	22122457	Rhot2	14.4675	14.272	14.3697	0.182321	1.14517	1.14517	I_KnockIn_1Way up vs T_WT	-1.10292	1.4464	0.195567	14.4675	214952	17	17 A3.3|17 12.93 cM	Rhot2	ras homolog family member T2	Rhot2	ras homolog family member T2	protein-coding	+1s
3726	710	568972168	Pecam1	14.5381	14.2269	14.3825	0.182325	1.24074	1.24074	I_KnockIn_1Way up vs T_WT	-1.1687	1.79914	0.3112	14.5381	18613	11	11|11 E1	Pecam1	platelet/endothelial cell adhesion molecule 1	Pecam1	platelet/endothelial cell adhesion molecule 1	protein-coding	+2s
3455	711	568942496	Mogs	14.7333	14.5604	14.6469	0.182456	1.12732	1.12732	I_KnockIn_1Way up vs T_WT	-1.09056	1.38594	0.1729	14.7333	57377	6	6|6 D1	Mogs	mannosyl-oligosaccharide glucosidase	Mogs	mannosyl-oligosaccharide glucosidase	protein-coding	+1s
150	712	6681225	Drg1	15.0786	15.2711	15.1748	0.182786	0.875048	-1.1428	I_KnockIn_1Way down vs T_WT	-1.43868	1.10161	-0.192567	15.0786	13494	11	11|11 A1	Drg1	developmentally regulated GTP binding protein 1	Drg1	developmentally regulated GTP binding protein 1	protein-coding	-1s
1073	713	29789317	Krt75	15.3678	13.7249	14.5464	0.182863	3.123	3.123	I_KnockIn_1Way up vs T_WT	-2.28432	22.2793	1.64293	15.3678	109052	15	15 F2|15 56.91 cM	Krt75	keratin 75	Krt75	keratin 75	protein-coding	> +6s
2653	714	254540027	Mdh1	15.7215	15.9107	15.8161	0.183038	0.877132	-1.14008	I_KnockIn_1Way down vs T_WT	-1.42961	1.09989	-0.189133	15.7215	17449	11	11 A3.1|11 13.89 cM	Mdh1	malate dehydrogenase 1, NAD (soluble)	Mdh1	malate dehydrogenase 1, NAD (soluble)	protein-coding	-1s
3692	715	568967900	Supv3l1	15.2264	15.052	15.1392	0.183069	1.12844	1.12844	I_KnockIn_1Way up vs T_WT	-1.09175	1.39021	0.174333	15.2264	338359	10	10|10 B4	Supv3l1	suppressor of var1, 3-like 1 (S. cerevisiae)	Supv3l1	suppressor of var1, 3-like 1 (S. cerevisiae)	protein-coding	+1s
2770	716	260166719	Ckap5	14.5106	14.6341	14.5724	0.183189	0.917958	-1.08937	I_KnockIn_1Way down vs T_WT	-1.26294	1.06421	-0.1235	14.5106	75786	2	2|2 E1	Ckap5	cytoskeleton associated protein 5	Ckap5	cytoskeleton associated protein 5	protein-coding	-0.5s
1879	717	117647249	Lama2	15.5355	15.7343	15.6349	0.184145	0.871275	-1.14774	I_KnockIn_1Way down vs T_WT	-1.45708	1.1061	-0.1988	15.5355	16773	10	10 14.23 cM|10 A4-B1	Lama2	laminin, alpha 2	Lama2	laminin, alpha 2	protein-coding	-1s
3151	718	568909428	Uchl5	14.8299	15.0044	14.9171	0.184297	0.886075	-1.12857	I_KnockIn_1Way down vs T_WT	-1.39168	1.09265	-0.1745	14.8299	56207	1	1 F|1 62.54 cM	Uchl5	ubiquitin carboxyl-terminal esterase L5	Uchl5	ubiquitin carboxyl-terminal esterase L5	protein-coding	-1s
2459	719	224967102	Fam210b	13.2929	12.8628	13.0778	0.184305	1.34736	1.34736	I_KnockIn_1Way up vs T_WT	-1.2441	2.25851	0.430133	13.2929	67017	2	2|2 H3	Fam210b	family with sequence similarity 210, member B	Fam210b	family with sequence similarity 210, member B	protein-coding	+2s
2972	720	377835645	Lsmem2	14.7962	14.8504	14.8233	0.184737	0.963106	-1.03831	I_KnockIn_1Way down vs T_WT	-1.10827	1.028	-0.0542333	14.7962	434436	9	9|9 F1	Lsmem2	leucine-rich single-pass membrane protein 2	Lsmem2	leucine-rich single-pass membrane protein 2	protein-coding	-0.5s
1294	721	33413404	Gpt	14.9024	15.2655	15.0839	0.185081	0.777492	-1.28619	I_KnockIn_1Way down vs T_WT	-1.99115	1.20364	-0.3631	14.9024	76282	15	15 D3|15 36.28 cM	Gpt	glutamic pyruvic transaminase, soluble	Gpt	glutamic pyruvic transaminase, soluble	protein-coding	-2s
1303	722	33468993	Dph2	14.277	14.0676	14.1723	0.185332	1.15621	1.15621	I_KnockIn_1Way up vs T_WT	-1.11301	1.48789	0.2094	14.277	67728	4	4|4 D2.1	Dph2	DPH2 homolog	Dph2	DPH2 homolog	protein-coding	+1s
1860	723	116063550	Fsd2	14.8151	14.9517	14.8834	0.185332	0.909639	-1.09934	I_KnockIn_1Way down vs T_WT	-1.29599	1.07236	-0.136633	14.8151	244091	7	7|7 D3	Fsd2	fibronectin type III and SPRY domain containing 2	Fsd2	fibronectin type III and SPRY domain containing 2	protein-coding	-1s
3504	724	568949334	Syt17	20.5246	20.2649	20.3947	0.185594	1.19726	1.19726	I_KnockIn_1Way up vs T_WT	-1.1423	1.6374	0.259733	20.5246	110058	7	7 F2|7 63.44 cM	Syt17	synaptotagmin XVII	Syt17	synaptotagmin XVII	protein-coding	+2s
2597	725	239052674	Mvp	15.1105	14.9737	15.0421	0.185774	1.09946	1.09946	I_KnockIn_1Way up vs T_WT	-1.07268	1.29667	0.1368	15.1105	78388	7	7|7 F4	Mvp	major vault protein	Mvp	major vault protein	protein-coding	+1s
2398	726	188219582	Gnpda1	15.3937	15.1927	15.2932	0.185943	1.14947	1.14947	I_KnockIn_1Way up vs T_WT	-1.10869	1.46489	0.200967	15.3937	26384	18	18|18 B3	Gnpda1	glucosamine-6-phosphate deaminase 1	Gnpda1	glucosamine-6-phosphate deaminase 1	protein-coding	+1s
2759	727	258547119	Cyfip1	14.5165	14.0631	14.2898	0.186271	1.3693	1.3693	I_KnockIn_1Way up vs T_WT	-1.26279	2.36769	0.453433	14.5165	20430	7	7|7 B5	Cyfip1	cytoplasmic FMR1 interacting protein 1	Cyfip1	cytoplasmic FMR1 interacting protein 1	protein-coding	+2s
1667	728	84781795	Mnda	15.5396	15.2565	15.398	0.187321	1.21683	1.21683	I_KnockIn_1Way up vs T_WT	-1.15803	1.71468	0.283133	15.5396	381308	1	1|1 H3	Mnda	myeloid cell nuclear differentiation antigen	Mnda	myeloid cell nuclear differentiation antigen	protein-coding	+2s
1559	729	62460366	Ptms	14.3723	14.914	14.6432	0.187354	0.686961	-1.45569	I_KnockIn_1Way down vs T_WT	-2.80589	1.32414	-0.5417	14.3723	69202	6	6|6 F2	Ptms	parathymosin	Ptms	parathymosin	protein-coding	-3s
759	730	21312260	Aldh1b1	15.1719	15.5646	15.3682	0.187405	0.761738	-1.31279	I_KnockIn_1Way down vs T_WT	-2.11251	1.22577	-0.392633	15.1719	72535	4	4|4 B2	Aldh1b1	aldehyde dehydrogenase 1 family, member B1	Aldh1b1	aldehyde dehydrogenase 1 family, member B1	protein-coding	-2s
3429	731	568939694	Pon2	13.8071	14.003	13.905	0.187757	0.873068	-1.14539	I_KnockIn_1Way down vs T_WT	-1.45246	1.10713	-0.195833	13.8071	330260	6	6 A1|6 1.99 cM	Pon2	paraoxonase 2	Pon2	paraoxonase 2	protein-coding	-1s
17	732	6677777	Rpl26	15.919	15.6214	15.7702	0.187904	1.22913	1.22913	I_KnockIn_1Way up vs T_WT	-1.16746	1.76374	0.297633	15.919	19941	11	11|11 B3	Rpl26	ribosomal protein L26	Rpl26	ribosomal protein L26	protein-coding	+2s
2811	733	269973917	Gphn	14.0943	14.4319	14.2631	0.187932	0.791357	-1.26365	I_KnockIn_1Way down vs T_WT	-1.90345	1.19203	-0.3376	14.0943	268566	12	12|12 D2	Gphn	gephyrin	Gphn	gephyrin	protein-coding	-2s
3653	734	568964411	Clasp2	13.3435	13.5373	13.4404	0.188025	0.8743	-1.14377	I_KnockIn_1Way down vs T_WT	-1.4471	1.10616	-0.1938	13.3435	76499	9	9|9 F2	Clasp2	CLIP associating protein 2	Clasp2	CLIP associating protein 2	protein-coding	-1s
3580	735	568956646	Aars	14.6938	14.5491	14.6214	0.188048	1.10555	1.10555	I_KnockIn_1Way up vs T_WT	-1.07829	1.31794	0.144767	14.6938	234734	8	8|8 E1	Aars	alanyl-tRNA synthetase	Aars	alanyl-tRNA synthetase	protein-coding	+1s
1098	736	30519911	Tagln2	13.4352	13.6466	13.5409	0.188171	0.863699	-1.15781	I_KnockIn_1Way down vs T_WT	-1.49665	1.11646	-0.2114	13.4352	21346	1	1 H3|1 79.89 cM	Tagln2	transgelin 2	Tagln2	transgelin 2	protein-coding	-1s
344	737	7657011	Ddb1	16.1831	16.3003	16.2417	0.188271	0.921954	-1.08465	I_KnockIn_1Way down vs T_WT	-1.25064	1.06304	-0.117233	16.1831	13194	19	19 6.66 cM|19 centromere	Ddb1	damage specific DNA binding protein 1	Ddb1	damage specific DNA binding protein 1	protein-coding	-0.5s
3428	738	568939628	Pon3	16.2618	16.1455	16.2036	0.188847	1.084	1.084	I_KnockIn_1Way up vs T_WT	-1.06281	1.24886	0.116367	16.2618	269823	6	6 A1|6 1.99 cM	Pon3	paraoxonase 3	Pon3	paraoxonase 3	protein-coding	+0.5s
1947	739	124377998	Fuom	12.8263	13.1913	13.0088	0.188975	0.776505	-1.28782	I_KnockIn_1Way down vs T_WT	-2.00791	1.21069	-0.364933	12.8263	69064	7	7|7 F4	Fuom	fucose mutarotase	Fuom	fucose mutarotase	protein-coding	-2s
2387	740	172072613	Ctps	14.85	14.7275	14.7888	0.189431	1.08859	1.08859	I_KnockIn_1Way up vs T_WT	-1.06647	1.26381	0.122467	14.85	51797	4	4 D2.2|4 56.52 cM	Ctps	cytidine 5'-triphosphate synthase	Ctps	cytidine 5'-triphosphate synthase	protein-coding	+0.5s
4151	741	657406275	Tpm3	12.6219	13.1153	12.8686	0.189599	0.710382	-1.40769	I_KnockIn_1Way down vs T_WT	-2.56877	1.29631	-0.493333	12.6219	59069	3	3|3 F1	Tpm3	tropomyosin 3, gamma	Tpm3	tropomyosin 3, gamma	protein-coding	-2s
3698	742	568968281	Herc4	13.7087	13.572	13.6403	0.189613	1.09939	1.09939	I_KnockIn_1Way up vs T_WT	-1.07457	1.29878	0.1367	13.7087	67345	10	10|10 B4	Herc4	hect domain and RLD 4	Herc4	hect domain and RLD 4	protein-coding	+1s
525	743	13385054	Ndufb3	16.9923	17.4691	17.2307	0.18994	0.718536	-1.39172	I_KnockIn_1Way down vs T_WT	-2.49054	1.28585	-0.476867	16.9923	66495	1	1|1 C1.3	Ndufb3	NADH dehydrogenase (ubiquinone) 1 beta subcomplex 3	Ndufb3	NADH dehydrogenase (ubiquinone) 1 beta subcomplex 3	protein-coding	-2s
8	744	6671549	Prdx6	15.5323	15.348	15.4401	0.1903	1.13627	1.13627	I_KnockIn_1Way up vs T_WT	-1.1023	1.42318	0.1843	15.5323	11758	1	1 H2.1|1 69.75 cM	Prdx6	peroxiredoxin 6	Prdx6	peroxiredoxin 6	protein-coding	+1s
3406	745	568937395	Clip1	15.1761	15.369	15.2726	0.190505	0.874825	-1.14309	I_KnockIn_1Way down vs T_WT	-1.4471	1.10749	-0.192933	15.1761	56430	5	5|5 F	Clip1	CAP-GLY domain containing linker protein 1	Clip1	CAP-GLY domain containing linker protein 1	protein-coding	-1s
2534	746	227330590	Ufl1	14.4464	14.2801	14.3633	0.190676	1.12223	1.12223	I_KnockIn_1Way up vs T_WT	-1.09214	1.37544	0.166367	14.4464	67490	4	4|4 A3	Ufl1	UFM1 specific ligase 1	Ufl1	UFM1 specific ligase 1	protein-coding	+1s
3916	747	568995022	Tfg	14.6741	14.9644	14.8193	0.190714	0.81777	-1.22284	I_KnockIn_1Way down vs T_WT	-1.74394	1.16626	-0.290233	14.6741	21787	16	16|16 C1.1	Tfg	Trk-fused gene	Tfg	Trk-fused gene	protein-coding	-2s
2170	748	158631246	Ndufb11	15.9633	16.185	16.0741	0.19079	0.857574	-1.16608	I_KnockIn_1Way down vs T_WT	-1.52931	1.12471	-0.221667	15.9633	104130	X	X|X A1.3	Ndufb11	NADH dehydrogenase (ubiquinone) 1 beta subcomplex, 11	Ndufb11	NADH dehydrogenase (ubiquinone) 1 beta subcomplex, 11	protein-coding	-1s
2211	749	160333372	Lum	15.4611	15.7011	15.5811	0.191041	0.846765	-1.18097	I_KnockIn_1Way down vs T_WT	-1.58423	1.13591	-0.239967	15.4611	17022	10	10 C3|10 50.32 cM	Lum	lumican	Lum	lumican	protein-coding	-1s
1156	750	31543511	Prkch	12.616	12.3982	12.5071	0.191223	1.16296	1.16296	I_KnockIn_1Way up vs T_WT	-1.12277	1.51852	0.2178	12.616	18755	12	12|12 C3-D1	Prkch	protein kinase C, eta	Prkch	protein kinase C, eta	protein-coding	+1s
1412	751	40538842	Pde12	12.2263	12.4929	12.3596	0.191618	0.831296	-1.20294	I_KnockIn_1Way down vs T_WT	-1.66801	1.15268	-0.266567	12.2263	211948	14	14|14 A3	Pde12	phosphodiesterase 12	Pde12	phosphodiesterase 12	protein-coding	-2s
841	752	21539585	Uqcrq	15.1489	15.5697	15.3593	0.191744	0.74701	-1.33867	I_KnockIn_1Way down vs T_WT	-2.24306	1.25168	-0.4208	15.1489	22272	11	11|11 B1.3	Uqcrq	ubiquinol-cytochrome c reductase, complex III subunit VII	Uqcrq	ubiquinol-cytochrome c reductase, complex III subunit VII	protein-coding	-2s
93	753	6679671	Eps15	14.0484	14.2269	14.1377	0.191995	0.883601	-1.13173	I_KnockIn_1Way down vs T_WT	-1.40902	1.1001	-0.178533	14.0484	13858	4	4|4 C7	Eps15	epidermal growth factor receptor pathway substrate 15	Eps15	epidermal growth factor receptor pathway substrate 15	protein-coding	-1s
36	754	6678101	Serpinb9	14.8879	14.6699	14.7789	0.192255	1.16312	1.16312	I_KnockIn_1Way up vs T_WT	-1.12376	1.52028	0.218	14.8879	20723	13	13 A3.3|13 13.79 cM	Serpinb9	serine (or cysteine) peptidase inhibitor, clade B, member 9	Serpinb9	serine (or cysteine) peptidase inhibitor, clade B, member 9	protein-coding	+1s
76	755	6679383	Serpinf2	14.6053	14.1676	14.3864	0.192336	1.35447	1.35447	I_KnockIn_1Way up vs T_WT	-1.26417	2.31925	0.437733	14.6053	18816	11	11|11 B5	Serpinf2	serine (or cysteine) peptidase inhibitor, clade F, member 2	Serpinf2	serine (or cysteine) peptidase inhibitor, clade F, member 2	protein-coding	+2s
80	756	6679443	Ppm1a	15.2303	15.4823	15.3563	0.192355	0.839751	-1.19083	I_KnockIn_1Way down vs T_WT	-1.62296	1.14448	-0.251967	15.2303	19042	12	12|12 C3	Ppm1a	protein phosphatase 1A, magnesium dependent, alpha isoform	Ppm1a	protein phosphatase 1A, magnesium dependent, alpha isoform	protein-coding	-2s
4149	757	652697761	Pip5k1c	13.4574	13.6489	13.5532	0.192639	0.875735	-1.1419	I_KnockIn_1Way down vs T_WT	-1.44499	1.10818	-0.191433	13.4574	18717	10	10|10 C1	Pip5k1c	phosphatidylinositol-4-phosphate 5-kinase, type 1 gamma	Pip5k1c	phosphatidylinositol-4-phosphate 5-kinase, type 1 gamma	protein-coding	-1s
2889	758	299890784	Dnajb11	15.112	15.1775	15.1448	0.192842	0.955658	-1.0464	I_KnockIn_1Way down vs T_WT	-1.13413	1.03578	-0.0654333	15.112	67838	16	16|16 B1	Dnajb11	DnaJ heat shock protein family (Hsp40) member B11	Dnajb11	DnaJ heat shock protein family (Hsp40) member B11	protein-coding	-0.5s
1007	759	27734094	Rpusd2	13.304	13.3706	13.3373	0.193137	0.954908	-1.04722	I_KnockIn_1Way down vs T_WT	-1.13668	1.03648	-0.0665667	13.304	271842	2	2|2 E5	Rpusd2	RNA pseudouridylate synthase domain containing 2	Rpusd2	RNA pseudouridylate synthase domain containing 2	protein-coding	-0.5s
1496	760	54291704	Pacs1	13.0739	13.469	13.2714	0.193608	0.760472	-1.31497	I_KnockIn_1Way down vs T_WT	-2.14024	1.23774	-0.395033	13.0739	107975	19	19|19 A	Pacs1	phosphofurin acidic cluster sorting protein 1	Pacs1	phosphofurin acidic cluster sorting protein 1	protein-coding	-2s
1321	761	33859482	Eef2	15.7677	15.6586	15.7132	0.1938	1.07853	1.07853	I_KnockIn_1Way up vs T_WT	-1.06073	1.23387	0.109067	15.7677	13629	10	10|10 C1	Eef2	eukaryotic translation elongation factor 2	Eef2	eukaryotic translation elongation factor 2	protein-coding	+0.5s
1518	762	58037131	Ptcd2	16.4576	16.9726	16.7151	0.193924	0.699777	-1.42903	I_KnockIn_1Way down vs T_WT	-2.69831	1.32133	-0.515033	16.4576	68927	13	13|13 D1	Ptcd2	pentatricopeptide repeat domain 2	Ptcd2	pentatricopeptide repeat domain 2	protein-coding	-3s
1844	763	114326446	Myh9	15.0131	14.8014	14.9072	0.194218	1.158	1.158	I_KnockIn_1Way up vs T_WT	-1.12155	1.50395	0.211633	15.0131	17886	15	15 E1|15 36.81 cM	Myh9	myosin, heavy polypeptide 9, non-muscle	Myh9	myosin, heavy polypeptide 9, non-muscle	protein-coding	+1s
3700	764	568968448	Dazap1	14.9151	15.1566	15.0358	0.194248	0.845885	-1.18219	I_KnockIn_1Way down vs T_WT	-1.59305	1.13986	-0.241467	14.9151	70248	10	10|10 C1	Dazap1	DAZ associated protein 1	Dazap1	DAZ associated protein 1	protein-coding	-1s
2386	765	171906578	Rad23b	14.745	14.8422	14.7936	0.194251	0.934867	-1.06967	I_KnockIn_1Way down vs T_WT	-1.20609	1.05409	-0.0971667	14.745	19359	4	4|4 B3	Rad23b	RAD23 homolog B, nucleotide excision repair protein	Rad23b	RAD23 homolog B, nucleotide excision repair protein	protein-coding	-0.5s
3131	766	568907872	Obsl1	14.5239	14.6629	14.5934	0.194302	0.908106	-1.10119	I_KnockIn_1Way down vs T_WT	-1.30762	1.07834	-0.139067	14.5239	98733	1	1|1 C4	Obsl1	obscurin-like 1	Obsl1	obscurin-like 1	protein-coding	-1s
2065	767	145864463	Ugt1a9	12.3933	12.6696	12.5314	0.194356	0.825725	-1.21106	I_KnockIn_1Way down vs T_WT	-1.70381	1.16169	-0.276267	12.3933	394434	1	1|1 D	Ugt1a9	UDP glucuronosyltransferase 1 family, polypeptide A9	Ugt1a9	UDP glucuronosyltransferase 1 family, polypeptide A9	protein-coding	-2s
3529	768	568951219	Ccdc90b	15.055	15.3999	15.2274	0.194389	0.787326	-1.27012	I_KnockIn_1Way down vs T_WT	-1.94529	1.20585	-0.344967	15.055	66365	7	7|7 E1	Ccdc90b	coiled-coil domain containing 90B	Ccdc90b	coiled-coil domain containing 90B	protein-coding	-2s
885	769	22094075	Slc25a5	18.8524	18.595	18.7237	0.194679	1.19535	1.19535	I_KnockIn_1Way up vs T_WT	-1.15021	1.6435	0.257433	18.8524	11740	X	X 21.2 cM|X A4	Slc25a5	solute carrier family 25 (mitochondrial carrier, adenine nucleotide translocator), member 5	Slc25a5	solute carrier family 25 (mitochondrial carrier, adenine nucleotide translocator), member 5	protein-coding	+2s
2378	770	171460946	Mto1	14.4114	14.5382	14.4748	0.194816	0.915903	-1.09182	I_KnockIn_1Way down vs T_WT	-1.27717	1.07139	-0.126733	14.4114	68291	9	9|9 E1	Mto1	mitochondrial tRNA translation optimization 1	Mto1	mitochondrial tRNA translation optimization 1	protein-coding	-1s
3074	771	568890912	LOC102634437	13.5372	13.8262	13.6817	0.195365	0.818488	-1.22176	I_KnockIn_1Way down vs T_WT	-1.74782	1.1709	-0.288967	13.5372	102634437	4	4|4 35.92 cM	LOC102634437	tyrosine 3-monooxygenase/tryptophan 5-monooxygenase activation protein, theta polypeptide pseudogene	Gm11226	predicted gene 11226	pseudo	-2s
1662	772	84662768	Osgep	13.7934	14.0467	13.92	0.195463	0.839014	-1.19188	I_KnockIn_1Way down vs T_WT	-1.63135	1.14838	-0.253233	13.7934	66246	14	14|14 C1	Osgep	O-sialoglycoprotein endopeptidase	Osgep	O-sialoglycoprotein endopeptidase	protein-coding	-2s
942	773	23956162	Agpat2	16.5844	16.2782	16.4313	0.195571	1.23642	1.23642	I_KnockIn_1Way up vs T_WT	-1.18221	1.80728	0.306167	16.5844	67512	2	2|2 A3	Agpat2	1-acylglycerol-3-phosphate O-acyltransferase 2 (lysophosphatidic acid acyltransferase, beta)	Agpat2	1-acylglycerol-3-phosphate O-acyltransferase 2 (lysophosphatidic acid acyltransferase, beta)	protein-coding	+2s
3450	774	568942059	Fam21	12.0267	11.6894	11.8581	0.196015	1.26333	1.26333	I_KnockIn_1Way up vs T_WT	-1.20308	1.92013	0.337233	12.0267	28006	6	6 F1|6 53.76 cM	Fam21	family with sequence similarity 21	Fam21	family with sequence similarity 21	protein-coding	+2s
58	775	6678674	Ldhb	15.7997	16.2195	16.0096	0.196018	0.747528	-1.33774	I_KnockIn_1Way down vs T_WT	-2.25269	1.2588	-0.4198	15.7997	16832	6	6 G2|6 74.17 cM	Ldhb	lactate dehydrogenase B	Ldhb	lactate dehydrogenase B	protein-coding	-2s
578	776	13386026	2700060E02Rik	13.1143	13.3887	13.2515	0.196126	0.826794	-1.20949	I_KnockIn_1Way down vs T_WT	-1.70054	1.16247	-0.2744	13.1143	68045	14	14|14 A3	2700060E02Rik	RIKEN cDNA 2700060E02 gene	2700060E02Rik	RIKEN cDNA 2700060E02 gene	protein-coding	-2s
3959	777	569000314	Emilin2	13.7144	13.8631	13.7888	0.196518	0.902063	-1.10857	I_KnockIn_1Way down vs T_WT	-1.33366	1.08522	-0.1487	13.7144	246707	17	17|17 E1.3	Emilin2	elastin microfibril interfacer 2	Emilin2	elastin microfibril interfacer 2	protein-coding	-1s
2948	778	356995862	Epn1	14.3415	14.5398	14.4406	0.197365	0.871537	-1.1474	I_KnockIn_1Way down vs T_WT	-1.46914	1.11592	-0.198367	14.3415	13854	7	7|7 A1	Epn1	epsin 1	Epn1	epsin 1	protein-coding	-1s
3685	779	568967210	Ube2d1	16.5786	16.4509	16.5147	0.197572	1.0926	1.0926	I_KnockIn_1Way up vs T_WT	-1.0733	1.28128	0.127767	16.5786	216080	10	10|10 B5.3	Ube2d1	ubiquitin-conjugating enzyme E2D 1	Ube2d1	ubiquitin-conjugating enzyme E2D 1	protein-coding	+1s
3829	780	568986608	Camk2g	14.3055	14.5291	14.4173	0.197648	0.856426	-1.16764	I_KnockIn_1Way down vs T_WT	-1.54315	1.13185	-0.2236	14.3055	12325	14	14|14 A3	Camk2g	calcium/calmodulin-dependent protein kinase II gamma	Camk2g	calcium/calmodulin-dependent protein kinase II gamma	protein-coding	-1s
355	781	7949018	Cdc37	14.3421	13.9897	14.1659	0.198161	1.27671	1.27671	I_KnockIn_1Way up vs T_WT	-1.21633	1.98262	0.352433	14.3421	12539	9	9|9 A3	Cdc37	cell division cycle 37	Cdc37	cell division cycle 37	protein-coding	+2s
4060	782	569012116	Prdx4	16.6562	16.7449	16.7005	0.199326	0.94037	-1.06341	I_KnockIn_1Way down vs T_WT	-1.1884	1.0509	-0.0887	16.6562	53381	X	X F3|X 72.38 cM	Prdx4	peroxiredoxin 4	Prdx4	peroxiredoxin 4	protein-coding	-0.5s
1004	783	27532959	Aldh1l1	14.3366	14.6198	14.4782	0.199358	0.821785	-1.21686	I_KnockIn_1Way down vs T_WT	-1.73512	1.17178	-0.283167	14.3366	107747	6	6|6 D1	Aldh1l1	aldehyde dehydrogenase 1 family, member L1	Aldh1l1	aldehyde dehydrogenase 1 family, member L1	protein-coding	-2s
2671	784	254553458	Gpi1	16.003	16.207	16.105	0.199531	0.86812	-1.15191	I_KnockIn_1Way down vs T_WT	-1.48765	1.12114	-0.204033	16.003	14751	7	7 B1|7 19.46 cM	Gpi1	glucose phosphate isomerase 1	Gpi1	glucose phosphate isomerase 1	protein-coding	-1s
2647	785	254028159	Safb	12.6667	13.0047	12.8357	0.199781	0.791137	-1.264	I_KnockIn_1Way down vs T_WT	-1.93148	1.20891	-0.338	12.6667	224903	17	17|17 D	Safb	scaffold attachment factor B	Safb	scaffold attachment factor B	protein-coding	-2s
1228	786	31981100	Rps14	14.9579	15.2644	15.1112	0.199819	0.808601	-1.2367	I_KnockIn_1Way down vs T_WT	-1.81662	1.18777	-0.3065	14.9579	20044	18	18 E1|18 34.4 cM	Rps14	ribosomal protein S14	Rps14	ribosomal protein S14	protein-coding	-2s
1545	787	61656194	Scn4b	17.5269	17.3338	17.4304	0.200398	1.14327	1.14327	I_KnockIn_1Way up vs T_WT	-1.11498	1.45735	0.193167	17.5269	399548	9	9|9 A5.2	Scn4b	sodium channel, type IV, beta	Scn4b	sodium channel, type IV, beta	protein-coding	+1s
3164	788	568910724	Tiprl	15.0668	15.2335	15.1502	0.200403	0.890878	-1.12249	I_KnockIn_1Way down vs T_WT	-1.38406	1.09848	-0.1667	15.0668	226591	1	1|1 H2.3	Tiprl	TIP41, TOR signalling pathway regulator-like (S. cerevisiae)	Tiprl	TIP41, TOR signalling pathway regulator-like (S. cerevisiae)	protein-coding	-1s
2283	789	162417977	Idh1	15.8366	16.0037	15.9201	0.200421	0.890611	-1.12283	I_KnockIn_1Way down vs T_WT	-1.38525	1.09876	-0.167133	15.8366	15926	1	1 C2|1 32.91 cM	Idh1	isocitrate dehydrogenase 1 (NADP+), soluble	Idh1	isocitrate dehydrogenase 1 (NADP+), soluble	protein-coding	-1s
3771	790	568977906	Hs1bp3	12.3031	12.1217	12.2124	0.200823	1.13401	1.13401	I_KnockIn_1Way up vs T_WT	-1.10793	1.42477	0.181433	12.3031	58240	12	12|12 A1.1	Hs1bp3	HCLS1 binding protein 3	Hs1bp3	HCLS1 binding protein 3	protein-coding	+1s
1370	791	34538607	ND4	15.3119	15.1177	15.2148	0.201194	1.14406	1.14406	I_KnockIn_1Way up vs T_WT	-1.11621	1.46098	0.194167	15.3119	17719	MT	-	ND4	NADH dehydrogenase subunit 4	mt-Nd4	NADH dehydrogenase 4, mitochondrial	protein-coding	+1s
786	792	21312944	Calcoco1	14.0909	14.3604	14.2256	0.201302	0.829607	-1.20539	I_KnockIn_1Way down vs T_WT	-1.69265	1.16497	-0.2695	14.0909	67488	15	15 F3|15	Calcoco1	calcium binding and coiled coil domain 1	Calcoco1	calcium binding and coiled coil domain 1	protein-coding	-2s
1198	793	31560715	Ackr3	13.935	13.7794	13.8572	0.20143	1.11388	1.11388	I_KnockIn_1Way up vs T_WT	-1.09224	1.35518	0.1556	13.935	12778	1	1 D|1 45.28 cM	Ackr3	atypical chemokine receptor 3	Ackr3	atypical chemokine receptor 3	protein-coding	+1s
1657	794	84370361	Nid2	14.3395	14.5289	14.4342	0.201637	0.87697	-1.14029	I_KnockIn_1Way down vs T_WT	-1.44787	1.11352	-0.1894	14.3395	18074	14	14|14 A3	Nid2	nidogen 2	Nid2	nidogen 2	protein-coding	-1s
2038	795	134031976	Lrpprc	15.4708	15.2056	15.3382	0.201663	1.20175	1.20175	I_KnockIn_1Way up vs T_WT	-1.16247	1.67884	0.265133	15.4708	72416	17	17|17 E4	Lrpprc	leucine-rich PPR-motif containing	Lrpprc	leucine-rich PPR-motif containing	protein-coding	+2s
3990	796	569003431	Rock1	14.5581	14.3856	14.4718	0.201758	1.12696	1.12696	I_KnockIn_1Way up vs T_WT	-1.10293	1.40076	0.172433	14.5581	19877	18	18|18 A2	Rock1	Rho-associated coiled-coil containing protein kinase 1	Rock1	Rho-associated coiled-coil containing protein kinase 1	protein-coding	+1s
1674	797	84794625	Pdp1	15.4738	15.6866	15.5802	0.202429	0.862881	-1.15891	I_KnockIn_1Way down vs T_WT	-1.5164	1.12905	-0.212767	15.4738	381511	4	4|4 A1	Pdp1	pyruvate dehyrogenase phosphatase catalytic subunit 1	Pdp1	pyruvate dehyrogenase phosphatase catalytic subunit 1	protein-coding	-1s
1526	798	58037329	Mcee	15.5302	15.2208	15.3755	0.202532	1.23916	1.23916	I_KnockIn_1Way up vs T_WT	-1.19315	1.83212	0.309367	15.5302	73724	7	7|7 C	Mcee	methylmalonyl CoA epimerase	Mcee	methylmalonyl CoA epimerase	protein-coding	+2s
2857	799	291327510	Myo18b	14.0393	14.1204	14.0799	0.202538	0.945315	-1.05785	I_KnockIn_1Way down vs T_WT	-1.17209	1.04741	-0.0811333	14.0393	74376	5	5|5 F	Myo18b	myosin XVIIIb	Myo18b	myosin XVIIIb	protein-coding	-0.5s
170	800	6753320	Cct3	14.5552	14.2968	14.426	0.202559	1.19612	1.19612	I_KnockIn_1Way up vs T_WT	-1.15894	1.65812	0.258367	14.5552	12462	3	3 38.79 cM|3 F	Cct3	chaperonin containing Tcp1, subunit 3 (gamma)	Cct3	chaperonin containing Tcp1, subunit 3 (gamma)	protein-coding	+2s
1102	801	30519953	1810026J23Rik	14.5628	14.8104	14.6866	0.20266	0.842277	-1.18726	I_KnockIn_1Way down vs T_WT	-1.62379	1.15196	-0.247633	14.5628	69773	9	9|9 A3	1810026J23Rik	RIKEN cDNA 1810026J23 gene	1810026J23Rik	RIKEN cDNA 1810026J23 gene	protein-coding	-2s
29	802	6677995	Slc16a1	15.7496	15.5069	15.6282	0.202675	1.18323	1.18323	I_KnockIn_1Way up vs T_WT	-1.14876	1.60831	0.242733	15.7496	20501	3	3|3 F2.2	Slc16a1	solute carrier family 16 (monocarboxylic acid transporters), member 1	Slc16a1	solute carrier family 16 (monocarboxylic acid transporters), member 1	protein-coding	+1s
1786	803	110626031	Khdrbs1	15.9073	15.3323	15.6198	0.202905	1.48971	1.48971	I_KnockIn_1Way up vs T_WT	-1.38957	3.0838	0.575033	15.9073	20218	4	4|4 D2.2	Khdrbs1	KH domain containing, RNA binding, signal transduction associated 1	Khdrbs1	KH domain containing, RNA binding, signal transduction associated 1	protein-coding	+3s
3953	804	568999376	Pdpk1	13.2543	13.0395	13.1469	0.203445	1.16057	1.16057	I_KnockIn_1Way up vs T_WT	-1.13124	1.5237	0.214833	13.2543	18607	17	17|17 A3.3	Pdpk1	3-phosphoinositide dependent protein kinase 1	Pdpk1	3-phosphoinositide dependent protein kinase 1	protein-coding	+1s
1333	805	33859662	Vat1	15.7163	15.8271	15.7717	0.203694	0.926074	-1.07983	I_KnockIn_1Way down vs T_WT	-1.24271	1.06577	-0.1108	15.7163	26949	11	11|11 D	Vat1	vesicle amine transport 1	Vat1	vesicle amine transport 1	protein-coding	-0.5s
495	806	13384608	Pcbd1	16.0647	16.1804	16.1226	0.203799	0.922892	-1.08355	I_KnockIn_1Way down vs T_WT	-1.25493	1.06886	-0.115767	16.0647	13180	10	10 B4|10 32.14 cM	Pcbd1	pterin 4 alpha carbinolamine dehydratase/dimerization cofactor of hepatocyte nuclear factor 1 alpha (TCF1) 1	Pcbd1	pterin 4 alpha carbinolamine dehydratase/dimerization cofactor of hepatocyte nuclear factor 1 alpha (TCF1) 1	protein-coding	-0.5s
2456	807	224922806	Gpd2	15.4398	15.226	15.3329	0.204358	1.15974	1.15974	I_KnockIn_1Way up vs T_WT	-1.13134	1.52164	0.2138	15.4398	14571	2	2 C1.1|2 31.66 cM	Gpd2	glycerol phosphate dehydrogenase 2, mitochondrial	Gpd2	glycerol phosphate dehydrogenase 2, mitochondrial	protein-coding	+1s
1197	808	31560712	Csk	13.5326	13.3759	13.4543	0.204515	1.11476	1.11476	I_KnockIn_1Way up vs T_WT	-1.09477	1.36047	0.156733	13.5326	12988	9	9 B|9 31.18 cM	Csk	c-src tyrosine kinase	Csk	c-src tyrosine kinase	protein-coding	+1s
2975	809	394582113	Mical3	13.1843	13.4077	13.296	0.204628	0.856584	-1.16743	I_KnockIn_1Way down vs T_WT	-1.55072	1.13782	-0.223333	13.1843	194401	6	6|6 F1	Mical3	microtubule associated monooxygenase, calponin and LIM domain containing 3	Mical3	microtubule associated monooxygenase, calponin and LIM domain containing 3	protein-coding	-1s
2409	810	189458847	Cobll1	14.3	14.4396	14.3698	0.205044	0.907771	-1.1016	I_KnockIn_1Way down vs T_WT	-1.31579	1.08427	-0.1396	14.3	319876	2	2|2 C3	Cobll1	Cobl-like 1	Cobll1	Cobl-like 1	protein-coding	-1s
3861	811	568990347	Cct5	14.963	14.7788	14.8709	0.205151	1.13619	1.13619	I_KnockIn_1Way up vs T_WT	-1.11274	1.43646	0.1842	14.963	12465	15	15|15 B3.2	Cct5	chaperonin containing Tcp1, subunit 5 (epsilon)	Cct5	chaperonin containing Tcp1, subunit 5 (epsilon)	protein-coding	+1s
3402	812	568936992	Atxn2	15.2258	15.356	15.2909	0.205589	0.913726	-1.09442	I_KnockIn_1Way down vs T_WT	-1.29193	1.07862	-0.130167	15.2258	20239	5	5|5 F	Atxn2	ataxin 2	Atxn2	ataxin 2	protein-coding	-1s
24	813	6677819	Rras	16.3312	16.6124	16.4718	0.206214	0.822944	-1.21515	I_KnockIn_1Way down vs T_WT	-1.73987	1.17831	-0.281133	16.3312	20130	7	7 B4|7 29.08 cM	Rras	related RAS viral (r-ras) oncogene	Rras	related RAS viral (r-ras) oncogene	protein-coding	-2s
1949	814	124378037	Son	14.0825	14.2646	14.1736	0.206384	0.88146	-1.13448	I_KnockIn_1Way down vs T_WT	-1.43147	1.11221	-0.182033	14.0825	20658	16	16 C3.3|16 53.22 cM	Son	Son DNA binding protein	Son	Son DNA binding protein	protein-coding	-1s
1319	815	33620739	Myl6	15.1441	15.421	15.2826	0.206647	0.825363	-1.21159	I_KnockIn_1Way down vs T_WT	-1.72614	1.17589	-0.2769	15.1441	17904	10	10|10 D3	Myl6	myosin, light polypeptide 6, alkali, smooth muscle and non-muscle	Myl6	myosin, light polypeptide 6, alkali, smooth muscle and non-muscle	protein-coding	-2s
2111	816	153791547	Abcb1a	14.9185	15.0555	14.987	0.206648	0.909387	-1.09964	I_KnockIn_1Way down vs T_WT	-1.31016	1.08349	-0.137033	14.9185	18671	5	5 A1|5 3.43 cM	Abcb1a	ATP-binding cassette, sub-family B (MDR/TAP), member 1A	Abcb1a	ATP-binding cassette, sub-family B (MDR/TAP), member 1A	protein-coding	-1s
3814	817	568983763	Kif27	13.7614	14.1727	13.9671	0.206687	0.751963	-1.32985	I_KnockIn_1Way down vs T_WT	-2.2498	1.27214	-0.411267	13.7614	75050	13	13|13 B1	Kif27	kinesin family member 27	Kif27	kinesin family member 27	protein-coding	-2s
3696	818	568968081	Metap2	14.4233	14.5672	14.4953	0.206799	0.905048	-1.10491	I_KnockIn_1Way down vs T_WT	-1.32821	1.08795	-0.143933	14.4233	56307	10	10|10 C2	Metap2	methionine aminopeptidase 2	Metap2	methionine aminopeptidase 2	protein-coding	-1s
2521	819	226958490	Pex19	14.5523	14.7576	14.6549	0.206881	0.867338	-1.15295	I_KnockIn_1Way down vs T_WT	-1.49925	1.12785	-0.205333	14.5523	19298	1	1 H3|1 79.54 cM	Pex19	peroxisomal biogenesis factor 19	Pex19	peroxisomal biogenesis factor 19	protein-coding	-1s
847	820	21553093	Mgl2	14.1999	14.4618	14.3308	0.207705	0.833989	-1.19906	I_KnockIn_1Way down vs T_WT	-1.67746	1.16674	-0.2619	14.1999	216864	11	11|11 B3	Mgl2	macrophage galactose N-acetyl-galactosamine specific lectin 2	Mgl2	macrophage galactose N-acetyl-galactosamine specific lectin 2	protein-coding	-2s
3296	821	568924059	Prpf3	14.4749	14.2401	14.3575	0.208231	1.17677	1.17677	I_KnockIn_1Way up vs T_WT	-1.14878	1.59082	0.234833	14.4749	70767	3	3|3 F2	Prpf3	pre-mRNA processing factor 3	Prpf3	pre-mRNA processing factor 3	protein-coding	+1s
3909	822	568994726	Abcc1	13.801	13.9124	13.8567	0.208374	0.925647	-1.08033	I_KnockIn_1Way down vs T_WT	-1.2466	1.06811	-0.111467	13.801	17250	16	16|16 A1	Abcc1	ATP-binding cassette, sub-family C (CFTR/MRP), member 1	Abcc1	ATP-binding cassette, sub-family C (CFTR/MRP), member 1	protein-coding	-0.5s
430	823	10092608	Gstp1	14.5957	14.8423	14.719	0.208374	0.842842	-1.18646	I_KnockIn_1Way down vs T_WT	-1.62868	1.15698	-0.246667	14.5957	14870	19	19 A|19 3.75 cM	Gstp1	glutathione S-transferase, pi 1	Gstp1	glutathione S-transferase, pi 1	protein-coding	-1s
3169	824	568911069	Cep170	13.5876	13.8414	13.7145	0.208562	0.838684	-1.19234	I_KnockIn_1Way down vs T_WT	-1.65209	1.16207	-0.2538	13.5876	545389	1	1|1 H4	Cep170	centrosomal protein 170	Cep170	centrosomal protein 170	protein-coding	-2s
1403	825	40254124	Smarca5	12.5516	12.3027	12.4271	0.208902	1.1883	1.1883	I_KnockIn_1Way up vs T_WT	-1.15904	1.63664	0.2489	12.5516	93762	8	8|8 C2	Smarca5	SWI/SNF related, matrix associated, actin dependent regulator of chromatin, subfamily a, member 5	Smarca5	SWI/SNF related, matrix associated, actin dependent regulator of chromatin, subfamily a, member 5	protein-coding	+2s
3186	826	568912263	Stam	13.7732	13.9218	13.8475	0.20905	0.902105	-1.10852	I_KnockIn_1Way down vs T_WT	-1.34214	1.09222	-0.148633	13.7732	20844	2	2|2 A2-B	Stam	signal transducing adaptor molecule (SH3 domain and ITAM motif) 1	Stam	signal transducing adaptor molecule (SH3 domain and ITAM motif) 1	protein-coding	-1s
2938	827	345842337	Obscn	15.8425	16.1438	15.9931	0.209227	0.81154	-1.23223	I_KnockIn_1Way down vs T_WT	-1.81599	1.19601	-0.301267	15.8425	380698	11	11|11 B1.3	Obscn	obscurin, cytoskeletal calmodulin and titin-interacting RhoGEF	Obscn	obscurin, cytoskeletal calmodulin and titin-interacting RhoGEF	protein-coding	-2s
3817	828	568984380	Srek1	14.4336	14.6937	14.5637	0.209509	0.83503	-1.19756	I_KnockIn_1Way down vs T_WT	-1.67424	1.16741	-0.2601	14.4336	218543	13	13|13 D1	Srek1	splicing regulatory glutamine/lysine-rich protein 1	Srek1	splicing regulatory glutamine/lysine-rich protein 1	protein-coding	-2s
2602	829	239937493	2310002L09Rik	14.8848	14.6763	14.7805	0.20971	1.15546	1.15546	I_KnockIn_1Way up vs T_WT	-1.13225	1.51165	0.208467	14.8848	71886	4	4|4 C3	2310002L09Rik	RIKEN cDNA 2310002L09 gene	2310002L09Rik	RIKEN cDNA 2310002L09 gene	protein-coding	+1s
4166	830	683523931	Atp5g3	15.897	16.1195	16.0083	0.210295	0.857099	-1.16673	I_KnockIn_1Way down vs T_WT	-1.55489	1.14225	-0.222467	15.897	228033	2	2|2 C3	Atp5g3	ATP synthase, H+ transporting, mitochondrial F0 complex, subunit C3 (subunit 9)	Atp5g3	ATP synthase, H+ transporting, mitochondrial F0 complex, subunit C3 (subunit 9)	protein-coding	-1s
69	831	6679166	Ogn	16.3924	16.6125	16.5024	0.210379	0.858506	-1.16481	I_KnockIn_1Way down vs T_WT	-1.5477	1.14071	-0.2201	16.3924	18295	13	13|13 A5	Ogn	osteoglycin	Ogn	osteoglycin	protein-coding	-1s
3623	832	568961221	Tpm1	14.8974	15.3847	15.141	0.210392	0.713392	-1.40175	I_KnockIn_1Way down vs T_WT	-2.62978	1.33837	-0.487233	14.8974	22003	9	9 C|9 36.27 cM	Tpm1	tropomyosin 1, alpha	Tpm1	tropomyosin 1, alpha	protein-coding	-2s
3238	833	568917955	Sqrdl	15.6549	15.7389	15.6969	0.210549	0.943416	-1.05998	I_KnockIn_1Way down vs T_WT	-1.18153	1.0516	-0.0840333	15.6549	59010	2	2|2 F2	Sqrdl	sulfide quinone reductase-like (yeast)	Sqrdl	sulfide quinone reductase-like (yeast)	protein-coding	-0.5s
3926	834	568996014	Pam16	14.1182	14.6199	14.369	0.211034	0.706258	-1.41591	I_KnockIn_1Way down vs T_WT	-2.70959	1.35154	-0.501733	14.1182	66449	16	16 A1|16 2.45 cM	Pam16	presequence translocase-asssociated motor 16 homolog (S. cerevisiae)	Pam16	presequence translocase-asssociated motor 16 homolog (S. cerevisiae)	protein-coding	-3s
2935	835	344313177	Cdc42	13.0946	13.267	13.1808	0.2112	0.887345	-1.12696	I_KnockIn_1Way down vs T_WT	-1.40871	1.10919	-0.172433	13.0946	12540	4	4 D3|4 69.83 cM	Cdc42	cell division cycle 42	Cdc42	cell division cycle 42	protein-coding	-1s
587	836	13386130	Art4	11.6567	11.9776	11.8171	0.211261	0.800607	-1.24905	I_KnockIn_1Way down vs T_WT	-1.89204	1.21274	-0.320833	11.6567	109978	6	6 G1|6 66.72 cM	Art4	ADP-ribosyltransferase 4	Art4	ADP-ribosyltransferase 4	protein-coding	-2s
2064	837	145699135	Mcc	14.8961	14.7485	14.8223	0.211421	1.1077	1.1077	I_KnockIn_1Way up vs T_WT	-1.09286	1.34094	0.147567	14.8961	328949	18	18 B3|18 23.74 cM	Mcc	mutated in colorectal cancers	Mcc	mutated in colorectal cancers	protein-coding	+1s
2489	838	225903402	Homer3	13.0789	13.46	13.2695	0.211617	0.767852	-1.30233	I_KnockIn_1Way down vs T_WT	-2.13381	1.25809	-0.3811	13.0789	26558	8	8|8 C1	Homer3	homer scaffolding protein 3	Homer3	homer scaffolding protein 3	protein-coding	-2s
2665	839	254553295	Rabggtb	13.7012	13.4212	13.5612	0.211956	1.21417	1.21417	I_KnockIn_1Way up vs T_WT	-1.18411	1.74562	0.279967	13.7012	19352	3	3 H3|3 78.76 cM	Rabggtb	Rab geranylgeranyl transferase, b subunit	Rabggtb	Rab geranylgeranyl transferase, b subunit	protein-coding	+2s
389	840	9507097	Sh3glb1	15.1917	15.4495	15.3206	0.212017	0.836382	-1.19563	I_KnockIn_1Way down vs T_WT	-1.67028	1.16842	-0.257767	15.1917	54673	3	3|3 H2	Sh3glb1	SH3-domain GRB2-like B1 (endophilin)	Sh3glb1	SH3-domain GRB2-like B1 (endophilin)	protein-coding	-2s
711	841	19527310	Ppif	15.7478	15.9892	15.8685	0.212064	0.845944	-1.18211	I_KnockIn_1Way down vs T_WT	-1.61671	1.15695	-0.241367	15.7478	105675	14	14|14 A3	Ppif	peptidylprolyl isomerase F (cyclophilin F)	Ppif	peptidylprolyl isomerase F (cyclophilin F)	protein-coding	-1s
3547	842	568953410	Atp11a	14.3518	14.4821	14.4169	0.212197	0.913599	-1.09457	I_KnockIn_1Way down vs T_WT	-1.29632	1.08199	-0.130367	14.3518	50770	8	8|8 A2	Atp11a	ATPase, class VI, type 11A	Atp11a	ATPase, class VI, type 11A	protein-coding	-1s
3551	843	568954159	Hook3	13.8607	13.6674	13.764	0.212615	1.14338	1.14338	I_KnockIn_1Way up vs T_WT	-1.12426	1.46976	0.1933	13.8607	320191	8	8|8 A2	Hook3	hook microtubule tethering protein 3	Hook3	hook microtubule tethering protein 3	protein-coding	+1s
1247	844	31981605	Myl4	14.7564	15.8877	15.3221	0.212625	0.456515	-2.19051	I_KnockIn_1Way down vs T_WT	-9.52357	1.98477	-1.13127	14.7564	17896	11	11 67.79 cM|11 E	Myl4	myosin, light polypeptide 4	Myl4	myosin, light polypeptide 4	protein-coding	-6s
2809	845	269954711	Ttll12	15.9332	15.5753	15.7543	0.213387	1.2815	1.2815	I_KnockIn_1Way up vs T_WT	-1.24332	2.04183	0.357833	15.9332	223723	15	15|15 E1	Ttll12	tubulin tyrosine ligase-like family, member 12	Ttll12	tubulin tyrosine ligase-like family, member 12	protein-coding	+2s
2973	846	377837128	LOC100044627	15.6826	15.8043	15.7434	0.213574	0.919083	-1.08804	I_KnockIn_1Way down vs T_WT	-1.27498	1.07699	-0.121733	15.6826	100044627	17	17|17	LOC100044627	60S ribosomal protein L23	-	-	protein-coding	-0.5s
5	847	6671497	Abcd1	14.1387	14.387	14.2629	0.213577	0.841868	-1.18783	I_KnockIn_1Way down vs T_WT	-1.64143	1.16335	-0.248333	14.1387	11666	X	X 37.39 cM|X B	Abcd1	ATP-binding cassette, sub-family D (ALD), member 1	Abcd1	ATP-binding cassette, sub-family D (ALD), member 1	protein-coding	-2s
3394	848	568936049	Uso1	16.2301	15.8363	16.0332	0.213847	1.31385	1.31385	I_KnockIn_1Way up vs T_WT	-1.27164	2.19511	0.3938	16.2301	56041	5	5|5 E3	Uso1	USO1 vesicle docking factor	Uso1	USO1 vesicle docking factor	protein-coding	+2s
2364	849	170650601	Macrod1	14.9818	14.4911	14.7364	0.213987	1.40509	1.40509	I_KnockIn_1Way up vs T_WT	-1.3494	2.6641	0.490667	14.9818	107227	19	19|19 A	Macrod1	MACRO domain containing 1	Macrod1	MACRO domain containing 1	protein-coding	+2s
2237	850	160707958	Anxa7	14.2806	14.5309	14.4057	0.214064	0.84076	-1.1894	I_KnockIn_1Way down vs T_WT	-1.64837	1.16519	-0.250233	14.2806	11750	14	14 A3|14 11.53 cM	Anxa7	annexin A7	Anxa7	annexin A7	protein-coding	-2s
1489	851	51709682	Gm13202	12.4922	11.8354	12.1638	0.21409	1.57651	1.57651	I_KnockIn_1Way up vs T_WT	-1.49379	3.71263	0.656733	12.4922	433806	4	4|4 E2	Gm13202	predicted gene 13202	Gm13202	predicted gene 13202	protein-coding	+3s
968	852	27228993	Spryd7	12.4188	12.6004	12.5096	0.214508	0.881745	-1.13411	I_KnockIn_1Way down vs T_WT	-1.43752	1.11764	-0.181567	12.4188	66674	14	14|14 D1	Spryd7	SPRY domain containing 7	Spryd7	SPRY domain containing 7	protein-coding	-1s
494	853	13324684	Sec61b	16.257	15.8504	16.0537	0.214623	1.32553	1.32553	I_KnockIn_1Way up vs T_WT	-1.283	2.25426	0.406567	16.257	66212	4	4|4 B1	Sec61b	Sec61 beta subunit	Sec61b	Sec61 beta subunit	protein-coding	+2s
2473	854	225543420	Arhgap1	16.2925	16.0201	16.1563	0.214702	1.20776	1.20776	I_KnockIn_1Way up vs T_WT	-1.18175	1.7238	0.272333	16.2925	228359	2	2|2 E1	Arhgap1	Rho GTPase activating protein 1	Arhgap1	Rho GTPase activating protein 1	protein-coding	+2s
1330	855	33859640	Taldo1	15.0791	14.9482	15.0137	0.214748	1.09503	1.09503	I_KnockIn_1Way up vs T_WT	-1.08365	1.29938	0.130967	15.0791	21351	7	7|7 F3-F4	Taldo1	transaldolase 1	Taldo1	transaldolase 1	protein-coding	+1s
962	856	26024309	Ppat	15.1691	15.0179	15.0935	0.215062	1.11049	1.11049	I_KnockIn_1Way up vs T_WT	-1.09736	1.35326	0.1512	15.1691	231327	5	5|5 C3.3	Ppat	phosphoribosyl pyrophosphate amidotransferase	Ppat	phosphoribosyl pyrophosphate amidotransferase	protein-coding	+1s
2891	857	300797601	Lsm6	14.6527	14.4051	14.5289	0.215363	1.18723	1.18723	I_KnockIn_1Way up vs T_WT	-1.16463	1.64157	0.2476	14.6527	78651	8	8|8 C1	Lsm6	LSM6 homolog, U6 small nuclear RNA and mRNA degradation associated	Lsm6	LSM6 homolog, U6 small nuclear RNA and mRNA degradation associated	protein-coding	+2s
443	858	10946870	Akr1a1	15.2624	14.9767	15.1196	0.215407	1.21903	1.21903	I_KnockIn_1Way up vs T_WT	-1.19234	1.77186	0.285733	15.2624	58810	4	4|4 C7	Akr1a1	aldo-keto reductase family 1, member A1 (aldehyde reductase)	Akr1a1	aldo-keto reductase family 1, member A1 (aldehyde reductase)	protein-coding	+2s
1300	859	33468937	Timm17b	14.136	14.4469	14.2914	0.215673	0.806157	-1.24045	I_KnockIn_1Way down vs T_WT	-1.86383	1.21129	-0.310867	14.136	21855	X	X A1.1|X 3.56 cM	Timm17b	translocase of inner mitochondrial membrane 17b	Timm17b	translocase of inner mitochondrial membrane 17b	protein-coding	-2s
1293	860	33239431	Rcc2	13.1786	13.5175	13.3481	0.215841	0.79068	-1.26473	I_KnockIn_1Way down vs T_WT	-1.97161	1.2326	-0.338833	13.1786	108911	4	4|4 D3	Rcc2	regulator of chromosome condensation 2	Rcc2	regulator of chromosome condensation 2	protein-coding	-2s
3261	861	568920896	Nudt6	16.1549	16.2825	16.2187	0.216	0.915353	-1.09247	I_KnockIn_1Way down vs T_WT	-1.29139	1.08202	-0.1276	16.1549	229228	3	3|3 B	Nudt6	nudix (nucleoside diphosphate linked moiety X)-type motif 6	Nudt6	nudix (nucleoside diphosphate linked moiety X)-type motif 6	protein-coding	-1s
3710	862	568971094	Mrpl10	14.5418	14.4924	14.5171	0.216184	1.03481	1.03481	I_KnockIn_1Way up vs T_WT	-1.031	1.10403	0.0493667	14.5418	107732	11	11|11 D	Mrpl10	mitochondrial ribosomal protein L10	Mrpl10	mitochondrial ribosomal protein L10	protein-coding	+0.5s
3649	863	568964097	Cmtm6	13.9437	14.2061	14.0749	0.216215	0.8337	-1.19947	I_KnockIn_1Way down vs T_WT	-1.69225	1.17621	-0.2624	13.9437	67213	9	9|9 F3	Cmtm6	CKLF-like MARVEL transmembrane domain containing 6	Cmtm6	CKLF-like MARVEL transmembrane domain containing 6	protein-coding	-2s
3158	864	568910006	Gm7889	13.0918	13.2927	13.1922	0.21634	0.870028	-1.14939	I_KnockIn_1Way down vs T_WT	-1.49599	1.13238	-0.200867	13.0918	666009	1	1|1 D	Gm7889	predicted gene 7889	Gm7889	predicted gene 7889	protein-coding	-1s
2216	865	160333710	Serpina3m	14.5043	14.0142	14.2592	0.217151	1.40451	1.40451	I_KnockIn_1Way up vs T_WT	-1.35623	2.67537	0.490067	14.5043	20717	12	12|12 E	Serpina3m	serine (or cysteine) peptidase inhibitor, clade A, member 3M	Serpina3m	serine (or cysteine) peptidase inhibitor, clade A, member 3M	protein-coding	+2s
3149	866	568908907	2310035C23Rik	14.7043	14.4912	14.5977	0.217263	1.15918	1.15918	I_KnockIn_1Way up vs T_WT	-1.14177	1.53419	0.2131	14.7043	227446	1	1|1 D	2310035C23Rik	RIKEN cDNA 2310035C23 gene	2310035C23Rik	RIKEN cDNA 2310035C23 gene	protein-coding	+1s
1714	867	88014720	Kpnb1	14.8009	14.6635	14.7322	0.217313	1.09995	1.09995	I_KnockIn_1Way up vs T_WT	-1.0893	1.31792	0.137433	14.8009	16211	11	11|11 D	Kpnb1	karyopherin (importin) beta 1	Kpnb1	karyopherin (importin) beta 1	protein-coding	+1s
1305	868	33469023	Elp3	13.4674	13.554	13.5107	0.21738	0.94174	-1.06186	I_KnockIn_1Way down vs T_WT	-1.19002	1.0554	-0.0866	13.4674	74195	14	14|14 D1	Elp3	elongator acetyltransferase complex subunit 3	Elp3	elongator acetyltransferase complex subunit 3	protein-coding	-0.5s
844	869	21539599	Uqcrh	15.8092	16.7457	16.2775	0.217742	0.522511	-1.91384	I_KnockIn_1Way down vs T_WT	-6.56945	1.79358	-0.936467	15.8092	66576	4	4|4 C7	Uqcrh	ubiquinol-cytochrome c reductase hinge protein	Uqcrh	ubiquinol-cytochrome c reductase hinge protein	protein-coding	-6s
4097	870	575403049	Erbb2ip	12.8009	12.5868	12.6938	0.2178	1.15995	1.15995	I_KnockIn_1Way up vs T_WT	-1.14292	1.53779	0.214067	12.8009	59079	13	13|13 D1	Erbb2ip	Erbb2 interacting protein	Erbb2ip	Erbb2 interacting protein	protein-coding	+1s
169	871	6753294	Ctnna1	15.4484	15.1039	15.2761	0.217839	1.26977	1.26977	I_KnockIn_1Way up vs T_WT	-1.23995	1.99919	0.344567	15.4484	12385	18	18 B1|18 18.89 cM	Ctnna1	catenin (cadherin associated protein), alpha 1	Ctnna1	catenin (cadherin associated protein), alpha 1	protein-coding	+2s
2098	872	149263574	Gm6750	14.8553	15.1982	15.0267	0.218007	0.788473	-1.26827	I_KnockIn_1Way down vs T_WT	-1.99278	1.23889	-0.342867	14.8553	627375	12	12 F2|12	Gm6750	predicted gene 6750	Gm6750	predicted gene 6750	pseudo	-2s
2756	873	257796245	Dlat	16.2421	16.4197	16.3309	0.218208	0.884173	-1.131	I_KnockIn_1Way down vs T_WT	-1.42945	1.11749	-0.1776	16.2421	235339	9	9|9 A5.3	Dlat	dihydrolipoamide S-acetyltransferase (E2 component of pyruvate dehydrogenase complex)	Dlat	dihydrolipoamide S-acetyltransferase (E2 component of pyruvate dehydrogenase complex)	protein-coding	-1s
2318	874	165905585	Lima1	14.4856	14.6615	14.5735	0.218428	0.885236	-1.12964	I_KnockIn_1Way down vs T_WT	-1.42467	1.11643	-0.175867	14.4856	65970	15	15 F1|15 56.13 cM	Lima1	LIM domain and actin binding 1	Lima1	LIM domain and actin binding 1	protein-coding	-1s
3713	875	568971391	Cbr2	14.4529	14.5274	14.4901	0.218479	0.949671	-1.053	I_KnockIn_1Way down vs T_WT	-1.16177	1.04777	-0.0745	14.4529	12409	11	11 E2|11 84.47 cM	Cbr2	carbonyl reductase 2	Cbr2	carbonyl reductase 2	protein-coding	-0.5s
3888	876	568992557	Micall1	12.228	12.485	12.3565	0.218629	0.836865	-1.19494	I_KnockIn_1Way down vs T_WT	-1.67744	1.17479	-0.256933	12.228	27008	15	15 E1|15 37.7 cM	Micall1	microtubule associated monooxygenase, calponin and LIM domain containing -like 1	Micall1	microtubule associated monooxygenase, calponin and LIM domain containing -like 1	protein-coding	-2s
3385	877	568935110	Lrrc8c	13.8826	13.7297	13.8062	0.218723	1.1118	1.1118	I_KnockIn_1Way up vs T_WT	-1.10066	1.36053	0.1529	13.8826	100604	5	5|5 E5	Lrrc8c	leucine rich repeat containing 8 family, member C	Lrrc8c	leucine rich repeat containing 8 family, member C	protein-coding	+1s
1014	878	27754007	Ndufab1	16.6058	17.6471	17.1264	0.21913	0.485889	-2.05808	I_KnockIn_1Way down vs T_WT	-8.15166	1.92451	-1.0413	16.6058	70316	7	7|7 F3	Ndufab1	NADH dehydrogenase (ubiquinone) 1, alpha/beta subcomplex, 1	Ndufab1	NADH dehydrogenase (ubiquinone) 1, alpha/beta subcomplex, 1	protein-coding	-6s
3097	879	568904367	LOC102642476	12.1244	12.5448	12.3346	0.219426	0.747183	-1.33836	I_KnockIn_1Way down vs T_WT	-2.33422	1.30315	-0.420467	12.1244	102642476	Un	-	LOC102642476	tRNA modification GTPase GTPBP3, mitochondrial	-	-	protein-coding	-2s
2829	880	281485615	Ndufs4	14.0984	14.4265	14.2624	0.21946	0.796622	-1.2553	I_KnockIn_1Way down vs T_WT	-1.93744	1.22951	-0.328033	14.0984	17993	13	13|13 D2.2	Ndufs4	NADH dehydrogenase (ubiquinone) Fe-S protein 4	Ndufs4	NADH dehydrogenase (ubiquinone) Fe-S protein 4	protein-coding	-2s
3315	881	568928239	Macf1	14.3866	14.4912	14.4389	0.219482	0.930041	-1.07522	I_KnockIn_1Way down vs T_WT	-1.23487	1.06813	-0.104633	14.3866	11426	4	4 D2.2|4 57.42 cM	Macf1	microtubule-actin crosslinking factor 1	Macf1	microtubule-actin crosslinking factor 1	protein-coding	-0.5s
573	882	13385976	Mrpl19	14.8281	14.9327	14.8804	0.21951	0.93002	-1.07525	I_KnockIn_1Way down vs T_WT	-1.23497	1.06817	-0.104667	14.8281	56284	6	6 C3|6 35.81 cM	Mrpl19	mitochondrial ribosomal protein L19	Mrpl19	mitochondrial ribosomal protein L19	protein-coding	-0.5s
463	883	12963569	Ppp1r7	15.3394	15.226	15.2827	0.219557	1.08175	1.08175	I_KnockIn_1Way up vs T_WT	-1.07406	1.25684	0.113367	15.3394	66385	1	1|1 D	Ppp1r7	protein phosphatase 1, regulatory (inhibitor) subunit 7	Ppp1r7	protein phosphatase 1, regulatory (inhibitor) subunit 7	protein-coding	+0.5s
2700	884	254939582	Lmf1	13.7395	13.4151	13.5773	0.219822	1.25217	1.25217	I_KnockIn_1Way up vs T_WT	-1.22723	1.92422	0.324433	13.7395	76483	17	17 A3.3|17 12.7 cM	Lmf1	lipase maturation factor 1	Lmf1	lipase maturation factor 1	protein-coding	+2s
1208	885	31980712	Usp25	13.116	12.9355	13.0258	0.219895	1.13333	1.13333	I_KnockIn_1Way up vs T_WT	-1.12076	1.43954	0.180567	13.116	30940	16	16|16 C3.1	Usp25	ubiquitin specific peptidase 25	Usp25	ubiquitin specific peptidase 25	protein-coding	+1s
3757	886	568975514	Pcyt2	13.9766	13.7717	13.8742	0.219975	1.15261	1.15261	I_KnockIn_1Way up vs T_WT	-1.13818	1.51207	0.2049	13.9766	68671	11	11|11 E2	Pcyt2	phosphate cytidylyltransferase 2, ethanolamine	Pcyt2	phosphate cytidylyltransferase 2, ethanolamine	protein-coding	+1s
1051	887	29243946	Thnsl1	14.9513	15.0716	15.0114	0.220034	0.920018	-1.08694	I_KnockIn_1Way down vs T_WT	-1.27471	1.07896	-0.120267	14.9513	208967	2	2|2 A3	Thnsl1	threonine synthase-like 1 (bacterial)	Thnsl1	threonine synthase-like 1 (bacterial)	protein-coding	-0.5s
1039	888	28461135	Hspa12a	13.8924	14.1337	14.013	0.22029	0.846002	-1.18203	I_KnockIn_1Way down vs T_WT	-1.62765	1.16494	-0.241267	13.8924	73442	19	19|19 D2-D3	Hspa12a	heat shock protein 12A	Hspa12a	heat shock protein 12A	protein-coding	-1s
3368	889	568933797	Khk	14.4739	14.1128	14.2934	0.220769	1.28435	1.28435	I_KnockIn_1Way up vs T_WT	-1.25742	2.07416	0.361033	14.4739	16548	5	5 B1|5 16.9 cM	Khk	ketohexokinase	Khk	ketohexokinase	protein-coding	+2s
1054	890	29244210	Impad1	15.5842	15.7466	15.6654	0.220827	0.893537	-1.11915	I_KnockIn_1Way down vs T_WT	-1.38847	1.10857	-0.1624	15.5842	242291	4	4|4 A1	Impad1	inositol monophosphatase domain containing 1	Impad1	inositol monophosphatase domain containing 1	protein-coding	-1s
546	891	13385532	Pfdn1	15.3803	15.7676	15.5739	0.22085	0.764577	-1.30791	I_KnockIn_1Way down vs T_WT	-2.18732	1.27866	-0.387267	15.3803	67199	18	18|18 B2	Pfdn1	prefoldin 1	Pfdn1	prefoldin 1	protein-coding	-2s
1101	892	30519943	Samm50	15.6959	15.9166	15.8063	0.221226	0.858149	-1.1653	I_KnockIn_1Way down vs T_WT	-1.56257	1.15071	-0.2207	15.6959	68653	15	15|15 E2	Samm50	SAMM50 sorting and assembly machinery component	Samm50	SAMM50 sorting and assembly machinery component	protein-coding	-1s
3066	893	568888801	LOC102641264	14.819	14.7027	14.7608	0.222196	1.08393	1.08393	I_KnockIn_1Way up vs T_WT	-1.07718	1.26558	0.116267	14.819	102641264	2	-	LOC102641264	muscle M-line assembly protein unc-89-like	-	-	protein-coding	+0.5s
3050	894	554506548	Entpd5	14.8038	14.6415	14.7226	0.222248	1.11907	1.11907	I_KnockIn_1Way up vs T_WT	-1.1094	1.38931	0.1623	14.8038	12499	12	12 39.18 cM|12 E	Entpd5	ectonucleoside triphosphate diphosphohydrolase 5	Entpd5	ectonucleoside triphosphate diphosphohydrolase 5	protein-coding	+1s
683	895	19526818	Slc25a3	14.6161	14.9032	14.7597	0.222445	0.819529	-1.22021	I_KnockIn_1Way down vs T_WT	-1.78946	1.20185	-0.287133	14.6161	18674	10	10|10 C2	Slc25a3	solute carrier family 25 (mitochondrial carrier, phosphate carrier), member 3	Slc25a3	solute carrier family 25 (mitochondrial carrier, phosphate carrier), member 3	protein-coding	-2s
3950	896	568998996	Fert2	14.2442	13.9699	14.107	0.223474	1.20938	1.20938	I_KnockIn_1Way up vs T_WT	-1.19317	1.74513	0.274267	14.2442	14158	17	17|17 E1.1	Fert2	fer (fms/fps related) protein kinase	Fer	fer (fms/fps related) protein kinase	protein-coding	+2s
3895	897	568993149	Trabd	14.1389	14.0548	14.0968	0.22365	1.06005	1.06005	I_KnockIn_1Way up vs T_WT	-1.05573	1.18633	0.0841333	14.1389	67976	15	15|15 E3	Trabd	TraB domain containing	Trabd	TraB domain containing	protein-coding	+0.5s
3253	898	568918981	Nat10	8.69745	9.25944	8.97845	0.223755	0.677364	-1.47631	I_KnockIn_1Way down vs T_WT	-3.13162	1.43685	-0.561997	8.69745	98956	2	2|2 E2	Nat10	N-acetyltransferase 10	Nat10	N-acetyltransferase 10	protein-coding	-3s
1087	899	30424705	Tmem177	14.524	14.6903	14.6072	0.223874	0.891166	-1.12212	I_KnockIn_1Way down vs T_WT	-1.40176	1.11325	-0.166233	14.524	66343	1	1|1 E2.3	Tmem177	transmembrane protein 177	Tmem177	transmembrane protein 177	protein-coding	-1s
2728	900	255918143	Tango2	16.0711	15.936	16.0036	0.224727	1.09812	1.09812	I_KnockIn_1Way up vs T_WT	-1.0915	1.3162	0.135033	16.0711	27883	16	16 11.34 cM|16 B1	Tango2	transport and golgi organization 2	Tango2	transport and golgi organization 2	protein-coding	+1s
1822	901	113461980	Mrpl41	14.9585	15.1498	15.0541	0.224764	0.875796	-1.14182	I_KnockIn_1Way down vs T_WT	-1.47598	1.1321	-0.191333	14.9585	107733	2	2|2 A3	Mrpl41	mitochondrial ribosomal protein L41	Mrpl41	mitochondrial ribosomal protein L41	protein-coding	-1s
3740	902	568974214	Mprip	13.8181	13.6589	13.7385	0.225233	1.11662	1.11662	I_KnockIn_1Way up vs T_WT	-1.109	1.38274	0.159133	13.8181	26936	11	11|11 B1.3	Mprip	myosin phosphatase Rho interacting protein	Mprip	myosin phosphatase Rho interacting protein	protein-coding	+1s
1975	903	124487167	Itpkb	12.8621	13.1806	13.0213	0.225415	0.80194	-1.24698	I_KnockIn_1Way down vs T_WT	-1.913	1.23027	-0.318433	12.8621	320404	1	1 84.27 cM|1 H5	Itpkb	inositol 1,4,5-trisphosphate 3-kinase B	Itpkb	inositol 1,4,5-trisphosphate 3-kinase B	protein-coding	-2s
1284	904	31982856	Dld	14.881	15.0827	14.9818	0.22543	0.869505	-1.15008	I_KnockIn_1Way down vs T_WT	-1.50826	1.14031	-0.201733	14.881	13382	12	12 A3|12 13.43 cM	Dld	dihydrolipoamide dehydrogenase	Dld	dihydrolipoamide dehydrogenase	protein-coding	-1s
1957	905	124486688	Qrsl1	13.5234	13.463	13.4932	0.225973	1.04271	1.04271	I_KnockIn_1Way up vs T_WT	-1.04017	1.13091	0.0603333	13.5234	76563	10	10|10 B2	Qrsl1	glutaminyl-tRNA synthase (glutamine-hydrolyzing)-like 1	Qrsl1	glutaminyl-tRNA synthase (glutamine-hydrolyzing)-like 1	protein-coding	+0.5s
915	906	22219434	Nrbp1	14.3918	14.4865	14.4391	0.226121	0.936445	-1.06787	I_KnockIn_1Way down vs T_WT	-1.21314	1.06384	-0.0947333	14.3918	192292	5	5|5 B1	Nrbp1	nuclear receptor binding protein 1	Nrbp1	nuclear receptor binding protein 1	protein-coding	-0.5s
401	907	9790019	Asah1	14.4432	14.1839	14.3135	0.226202	1.19695	1.19695	I_KnockIn_1Way up vs T_WT	-1.18473	1.69735	0.259367	14.4432	11886	8	8|8 A4	Asah1	N-acylsphingosine amidohydrolase 1	Asah1	N-acylsphingosine amidohydrolase 1	protein-coding	+2s
820	908	21362331	Tmem38a	15.4308	14.9431	15.1869	0.226301	1.40224	1.40224	I_KnockIn_1Way up vs T_WT	-1.37566	2.70493	0.487733	15.4308	74166	8	8|8 B3.3	Tmem38a	transmembrane protein 38A	Tmem38a	transmembrane protein 38A	protein-coding	+2s
2525	909	226958589	Polr2b	14.4958	14.7173	14.6066	0.226433	0.857673	-1.16595	I_KnockIn_1Way down vs T_WT	-1.57146	1.15597	-0.2215	14.4958	231329	5	5|5 C3.3	Polr2b	polymerase (RNA) II (DNA directed) polypeptide B	Polr2b	polymerase (RNA) II (DNA directed) polypeptide B	protein-coding	-1s
839	910	21450625	Eif4a1	15.6744	15.7317	15.703	0.226445	0.961039	-1.04054	I_KnockIn_1Way down vs T_WT	-1.12412	1.03823	-0.0573333	15.6744	13681	11	11 B3|11 42.86 cM	Eif4a1	eukaryotic translation initiation factor 4A1	Eif4a1	eukaryotic translation initiation factor 4A1	protein-coding	-0.5s
2178	911	158854005	Prpf4b	12.9888	12.8966	12.9427	0.226798	1.06599	1.06599	I_KnockIn_1Way up vs T_WT	-1.06232	1.20716	0.0922	12.9888	19134	13	13|13 A5	Prpf4b	pre-mRNA processing factor 4B	Prpf4b	pre-mRNA processing factor 4B	protein-coding	+0.5s
687	912	19526856	Lyrm5	15.8045	16.6068	16.2056	0.227032	0.573434	-1.74388	I_KnockIn_1Way down vs T_WT	-5.14961	1.69333	-0.8023	15.8045	67636	6	6 G3|6 77.37 cM	Lyrm5	LYR motif containing 5	Lyrm5	LYR motif containing 5	protein-coding	-6s
2310	913	164698413	Plin1	12.9218	12.3541	12.638	0.227549	1.48216	1.48216	I_KnockIn_1Way up vs T_WT	-1.45313	3.19224	0.5677	12.9218	103968	7	7|7 D3	Plin1	perilipin 1	Plin1	perilipin 1	protein-coding	+3s
1748	914	108860695	Cbx3	14.5692	14.3416	14.4554	0.227671	1.17091	1.17091	I_KnockIn_1Way up vs T_WT	-1.16178	1.59284	0.227633	14.5692	12417	6	6 24.89 cM|6 B-C	Cbx3	chromobox 3	Cbx3	chromobox 3	protein-coding	+1s
4051	915	569009911	Ssr4	15.6024	15.4806	15.5415	0.227853	1.08804	1.08804	I_KnockIn_1Way up vs T_WT	-1.08358	1.28278	0.121733	15.6024	20832	X	X A7.3|X 37.41 cM	Ssr4	signal sequence receptor, delta	Ssr4	signal sequence receptor, delta	protein-coding	+0.5s
2931	916	340007377	Atp6v0a1	13.0215	13.3207	13.1711	0.228098	0.812665	-1.23052	I_KnockIn_1Way down vs T_WT	-1.84497	1.21846	-0.299267	13.0215	11975	11	11 D|11 64.04 cM	Atp6v0a1	ATPase, H+ transporting, lysosomal V0 subunit A1	Atp6v0a1	ATPase, H+ transporting, lysosomal V0 subunit A1	protein-coding	-2s
2923	917	329755243	Gsn	15.6957	15.4474	15.5716	0.228132	1.18786	1.18786	I_KnockIn_1Way up vs T_WT	-1.17823	1.6625	0.248367	15.6957	227753	2	2 B|2 23.5 cM	Gsn	gelsolin	Gsn	gelsolin	protein-coding	+2s
3113	918	568905977	Mob4	12.4461	12.6652	12.5556	0.228213	0.859121	-1.16398	I_KnockIn_1Way down vs T_WT	-1.56583	1.15572	-0.219067	12.4461	19070	1	1|1 C1	Mob4	MOB family member 4, phocein	Mob4	MOB family member 4, phocein	protein-coding	-1s
1095	919	30425194	Abra	9.70545	10.931	10.3182	0.228282	0.427645	-2.33839	I_KnockIn_1Way down vs T_WT	-12.2909	2.24777	-1.22551	9.70545	223513	15	15|15 B3.1	Abra	actin-binding Rho activating protein	Abra	actin-binding Rho activating protein	protein-coding	-6s
1968	920	124486923	Tnks1bp1	14.0751	14.2824	14.1788	0.228624	0.866137	-1.15455	I_KnockIn_1Way down vs T_WT	-1.52913	1.14714	-0.207333	14.0751	228140	2	2|2 D	Tnks1bp1	tankyrase 1 binding protein 1	Tnks1bp1	tankyrase 1 binding protein 1	protein-coding	-1s
537	921	13385326	Tmem261	14.2515	13.7394	13.9954	0.229246	1.42612	1.42612	I_KnockIn_1Way up vs T_WT	-1.40521	2.85796	0.5121	14.2515	66928	4	4|4 C3	Tmem261	transmembrane protein 261	Tmem261	transmembrane protein 261	protein-coding	+3s
2017	922	126521835	Cct2	14.9075	14.7637	14.8356	0.229396	1.10486	1.10486	I_KnockIn_1Way up vs T_WT	-1.10037	1.34325	0.143867	14.9075	12461	10	10|10 D2	Cct2	chaperonin containing Tcp1, subunit 2 (beta)	Cct2	chaperonin containing Tcp1, subunit 2 (beta)	protein-coding	+1s
1904	923	119226247	Srsf5	13.3477	13.6886	13.5182	0.229458	0.789549	-1.26655	I_KnockIn_1Way down vs T_WT	-2.01235	1.25447	-0.3409	13.3477	20384	12	12|12 D2	Srsf5	serine/arginine-rich splicing factor 5	Srsf5	serine/arginine-rich splicing factor 5	protein-coding	-2s
4150	924	657406252	Dctn6	14.9691	14.8951	14.9321	0.229521	1.05258	1.05258	I_KnockIn_1Way up vs T_WT	-1.05042	1.16379	0.0739333	14.9691	22428	8	8|8 A4	Dctn6	dynactin 6	Dctn6	dynactin 6	protein-coding	+0.5s
673	925	19387848	Ict1	14.2484	14.3643	14.3064	0.230493	0.922806	-1.08365	I_KnockIn_1Way down vs T_WT	-1.26893	1.08059	-0.1159	14.2484	68572	11	11|11 E2	Ict1	immature colon carcinoma transcript 1	Ict1	immature colon carcinoma transcript 1	protein-coding	-0.5s
3849	926	568988183	Mettl17	13.1354	12.9245	13.0299	0.230743	1.15746	1.15746	I_KnockIn_1Way up vs T_WT	-1.15173	1.54299	0.210967	13.1354	52535	14	14 C2|14 26.71 cM	Mettl17	methyltransferase like 17	Mettl17	methyltransferase like 17	protein-coding	+1s
1334	927	33859686	Pgm1	14.96	14.8603	14.9101	0.230914	1.07153	1.07153	I_KnockIn_1Way up vs T_WT	-1.06908	1.22748	0.0996667	14.96	66681	5	5 32.8 cM|5 C3.3	Pgm1	phosphoglucomutase 1	Pgm1	phosphoglucomutase 1	protein-coding	+0.5s
1240	928	31981509	Steap4	14.4258	14.2929	14.3593	0.230962	1.09647	1.09647	I_KnockIn_1Way up vs T_WT	-1.09316	1.31424	0.132867	14.4258	117167	5	5|5 A1	Steap4	STEAP family member 4	Steap4	STEAP family member 4	protein-coding	+1s
643	929	17933768	Grhpr	15.424	15.2753	15.3497	0.230999	1.10857	1.10857	I_KnockIn_1Way up vs T_WT	-1.10484	1.35777	0.1487	15.424	76238	4	4|4 B2	Grhpr	glyoxylate reductase/hydroxypyruvate reductase	Grhpr	glyoxylate reductase/hydroxypyruvate reductase	protein-coding	+1s
1310	930	33563252	Fga	16.3537	16.0071	16.1804	0.231166	1.27159	1.27159	I_KnockIn_1Way up vs T_WT	-1.2619	2.04042	0.346633	16.3537	14161	3	3 36.96 cM|3 F1	Fga	fibrinogen alpha chain	Fga	fibrinogen alpha chain	protein-coding	+2s
2415	931	194353985	Lpin1	14.3334	14.2776	14.3055	0.23124	1.03941	1.03941	I_KnockIn_1Way up vs T_WT	-1.03815	1.12159	0.0557667	14.3334	14245	12	12 A1.1|12 7.9 cM	Lpin1	lipin 1	Lpin1	lipin 1	protein-coding	+0.5s
3769	932	568977603	Rock2	14.5246	14.2417	14.3832	0.231407	1.21664	1.21664	I_KnockIn_1Way up vs T_WT	-1.20936	1.79011	0.2829	14.5246	19878	12	12|12 A3	Rock2	Rho-associated coiled-coil containing protein kinase 2	Rock2	Rho-associated coiled-coil containing protein kinase 2	protein-coding	+2s
469	933	12963609	Qsox1	15.1762	14.8614	15.0188	0.231441	1.24381	1.24381	I_KnockIn_1Way up vs T_WT	-1.23558	1.91153	0.314767	15.1762	104009	1	1|1 G3	Qsox1	quiescin Q6 sulfhydryl oxidase 1	Qsox1	quiescin Q6 sulfhydryl oxidase 1	protein-coding	+2s
802	934	21313438	Exoc2	14.5999	14.7035	14.6517	0.231507	0.930708	-1.07445	I_KnockIn_1Way down vs T_WT	-1.23772	1.07213	-0.1036	14.5999	66482	13	13|13 A3.2	Exoc2	exocyst complex component 2	Exoc2	exocyst complex component 2	protein-coding	-0.5s
2455	935	224809563	Nucks1	15.2025	15.0596	15.1311	0.231626	1.10412	1.10412	I_KnockIn_1Way up vs T_WT	-1.1009	1.3421	0.1429	15.2025	98415	1	1|1 E4	Nucks1	nuclear casein kinase and cyclin-dependent kinase substrate 1	Nucks1	nuclear casein kinase and cyclin-dependent kinase substrate 1	protein-coding	+1s
2475	936	225543482	Naa15	14.2763	13.9503	14.1133	0.231815	1.25353	1.25353	I_KnockIn_1Way up vs T_WT	-1.24548	1.95708	0.326	14.2763	74838	3	3|3 D	Naa15	N(alpha)-acetyltransferase 15, NatA auxiliary subunit	Naa15	N(alpha)-acetyltransferase 15, NatA auxiliary subunit	protein-coding	+2s
3334	937	568930614	Hmgcl	15.2969	15.474	15.3855	0.23207	0.8845	-1.13058	I_KnockIn_1Way down vs T_WT	-1.44031	1.12681	-0.177067	15.2969	15356	4	4 D3|4 68.14 cM	Hmgcl	3-hydroxy-3-methylglutaryl-Coenzyme A lyase	Hmgcl	3-hydroxy-3-methylglutaryl-Coenzyme A lyase	protein-coding	-1s
2463	938	225007621	Itgb5	13.0611	13.2904	13.1758	0.232193	0.853049	-1.17227	I_KnockIn_1Way down vs T_WT	-1.60415	1.16732	-0.2293	13.0611	16419	16	16|16 B3	Itgb5	integrin beta 5	Itgb5	integrin beta 5	protein-coding	-1s
1508	939	56699423	Nedd4	14.8242	14.6265	14.7254	0.23227	1.14687	1.14687	I_KnockIn_1Way up vs T_WT	-1.14276	1.50308	0.1977	14.8242	17999	9	9 D|9 40.08 cM	Nedd4	neural precursor cell expressed, developmentally down-regulated 4	Nedd4	neural precursor cell expressed, developmentally down-regulated 4	protein-coding	+1s
2327	940	165932389	Nup155	15.0918	14.8979	14.9948	0.232537	1.14388	1.14388	I_KnockIn_1Way up vs T_WT	-1.14007	1.49173	0.193933	15.0918	170762	15	15|15 A2	Nup155	nucleoporin 155	Nup155	nucleoporin 155	protein-coding	+1s
3419	941	568938998	Lmtk2	13.8417	14.0321	13.9369	0.232687	0.876383	-1.14105	I_KnockIn_1Way down vs T_WT	-1.48095	1.13744	-0.190367	13.8417	231876	5	5|5 G2	Lmtk2	lemur tyrosine kinase 2	Lmtk2	lemur tyrosine kinase 2	protein-coding	-1s
2631	942	244793488	Mfn1	14.9987	15.1204	15.0595	0.232862	0.919125	-1.08799	I_KnockIn_1Way down vs T_WT	-1.28537	1.08587	-0.121667	14.9987	67414	3	3 15.75 cM|3 B	Mfn1	mitofusin 1	Mfn1	mitofusin 1	protein-coding	-0.5s
2787	943	262263372	Ahcy	14.6286	14.3976	14.5131	0.232986	1.17359	1.17359	I_KnockIn_1Way up vs T_WT	-1.16937	1.6106	0.230933	14.6286	269378	2	2 H1|2 76.94 cM	Ahcy	S-adenosylhomocysteine hydrolase	Ahcy	S-adenosylhomocysteine hydrolase	protein-coding	+1s
2174	944	158711721	Papln	14.2075	14.3828	14.2951	0.233353	0.885563	-1.12923	I_KnockIn_1Way down vs T_WT	-1.43632	1.12639	-0.175333	14.2075	170721	12	12|12 D1	Papln	papilin, proteoglycan-like sulfated glycoprotein	Papln	papilin, proteoglycan-like sulfated glycoprotein	protein-coding	-1s
2088	945	148747424	Slc25a4	15.3822	15.5378	15.46	0.233383	0.8978	-1.11383	I_KnockIn_1Way down vs T_WT	-1.3788	1.11137	-0.155533	15.3822	11739	8	8 B1.1|8 26.22 cM	Slc25a4	solute carrier family 25 (mitochondrial carrier, adenine nucleotide translocator), member 4	Slc25a4	solute carrier family 25 (mitochondrial carrier, adenine nucleotide translocator), member 4	protein-coding	-1s
3154	946	568909573	Ubxn4	15.5934	15.6968	15.6451	0.23388	0.93088	-1.07425	I_KnockIn_1Way down vs T_WT	-1.23811	1.07287	-0.103333	15.5934	67812	1	1|1 E4	Ubxn4	UBX domain protein 4	Ubxn4	UBX domain protein 4	protein-coding	-0.5s
3035	947	548961241	Larp4	14.4533	14.7112	14.5823	0.233904	0.836285	-1.19576	I_KnockIn_1Way down vs T_WT	-1.70433	1.19196	-0.257933	14.4533	207214	15	15|15 F1	Larp4	La ribonucleoprotein domain family, member 4	Larp4	La ribonucleoprotein domain family, member 4	protein-coding	-2s
2099	948	149263818	Gm10029	16.6332	16.2721	16.4526	0.234122	1.2844	1.2844	I_KnockIn_1Way up vs T_WT	-1.27904	2.11003	0.3611	16.6332	100039532	13	13|13 A1	Gm10029	predicted pseudogene 10029	Gm10029	predicted gene 10029	pseudo	+2s
3795	949	568980440	Snx6	14.2225	13.9727	14.0976	0.234337	1.1891	1.1891	I_KnockIn_1Way up vs T_WT	-1.18589	1.67679	0.249867	14.2225	72183	12	12|12 C1	Snx6	sorting nexin 6	Snx6	sorting nexin 6	protein-coding	+2s
777	950	21312706	Prorsd1	14.766	14.5085	14.6372	0.234911	1.19541	1.19541	I_KnockIn_1Way up vs T_WT	-1.1927	1.70437	0.2575	14.766	67939	11	11|11 A4	Prorsd1	prolyl-tRNA synthetase domain containing 1	Prorsd1	prolyl-tRNA synthetase domain containing 1	protein-coding	+2s
85	951	6679567	Ptrf	15.6882	15.5961	15.6422	0.23502	1.06587	1.06587	I_KnockIn_1Way up vs T_WT	-1.06505	1.20998	0.0920333	15.6882	19285	11	11 D|11 63.95 cM	Ptrf	polymerase I and transcript release factor	Ptrf	polymerase I and transcript release factor	protein-coding	+0.5s
267	952	6755386	S100a1	14.8746	15.4627	15.1686	0.235277	0.665234	-1.50323	I_KnockIn_1Way down vs T_WT	-3.38194	1.49663	-0.588067	14.8746	20193	3	3 39.24 cM|3 F1-F2	S100a1	S100 calcium binding protein A1	S100a1	S100 calcium binding protein A1	protein-coding	-3s
689	953	19526900	Tmem30a	15.1425	15.3432	15.2429	0.235588	0.870128	-1.14926	I_KnockIn_1Way down vs T_WT	-1.51598	1.14778	-0.2007	15.1425	69981	9	9 E1|9 43.82 cM	Tmem30a	transmembrane protein 30A	Tmem30a	transmembrane protein 30A	protein-coding	-1s
2589	954	238018076	Zfp428	12.5047	12.3479	12.4263	0.235931	1.11476	1.11476	I_KnockIn_1Way up vs T_WT	-1.11386	1.38418	0.156733	12.5047	232969	7	7|7 A3	Zfp428	zinc finger protein 428	Zfp428	zinc finger protein 428	protein-coding	+1s
259	955	6755300	Rbp1	15.3289	15.0422	15.1855	0.235939	1.21985	1.21985	I_KnockIn_1Way up vs T_WT	-1.21805	1.81249	0.2867	15.3289	19659	9	9 E3.3|9 51.36 cM	Rbp1	retinol binding protein 1, cellular	Rbp1	retinol binding protein 1, cellular	protein-coding	+2s
331	956	7305247	Lyz1	14.4136	15.6147	15.0142	0.235969	0.434954	-2.2991	I_KnockIn_1Way down vs T_WT	-12.0795	2.28525	-1.20107	14.4136	17110	10	10|10 D2	Lyz1	lysozyme 1	Lyz1	lysozyme 1	protein-coding	-6s
772	957	21312564	Cnn3	14.6087	14.854	14.7314	0.236071	0.84366	-1.18531	I_KnockIn_1Way down vs T_WT	-1.66342	1.18396	-0.245267	14.6087	71994	3	3|3 G1	Cnn3	calponin 3, acidic	Cnn3	calponin 3, acidic	protein-coding	-1s
3619	958	568960745	Gclc	14.6008	14.2094	14.4051	0.236471	1.31164	1.31164	I_KnockIn_1Way up vs T_WT	-1.30997	2.25366	0.391367	14.6008	14629	9	9 43.36 cM|9 D-E	Gclc	glutamate-cysteine ligase, catalytic subunit	Gclc	glutamate-cysteine ligase, catalytic subunit	protein-coding	+2s
1061	959	29568082	Gmpr2	15.0521	15.3817	15.2169	0.236689	0.795757	-1.25666	I_KnockIn_1Way down vs T_WT	-1.98292	1.25564	-0.3296	15.0521	105446	14	14|14 C3	Gmpr2	guanosine monophosphate reductase 2	Gmpr2	guanosine monophosphate reductase 2	protein-coding	-2s
2223	960	160333901	Mcam	14.1973	14.3444	14.2708	0.236733	0.903064	-1.10734	I_KnockIn_1Way down vs T_WT	-1.35737	1.10696	-0.1471	14.1973	84004	9	9|9 A5.1	Mcam	melanoma cell adhesion molecule	Mcam	melanoma cell adhesion molecule	protein-coding	-1s
1711	961	87239988	Pnkd	13.9475	14.2108	14.0792	0.237538	0.83318	-1.20022	I_KnockIn_1Way down vs T_WT	-1.72921	1.2004	-0.2633	13.9475	56695	1	1|1 C3	Pnkd	paroxysmal nonkinesiogenic dyskinesia	Pnkd	paroxysmal nonkinesiogenic dyskinesia	protein-coding	-2s
2706	962	255003777	Glod4	15.2993	15.3679	15.3336	0.23773	0.953607	-1.04865	I_KnockIn_1Way down vs T_WT	-1.15326	1.04874	-0.0685333	15.2993	67201	11	11|11 B5	Glod4	glyoxalase domain containing 4	Glod4	glyoxalase domain containing 4	protein-coding	-0.5s
989	963	27369860	Atg14	17.269	16.4679	16.8684	0.238131	1.74251	1.74251	I_KnockIn_1Way up vs T_WT	-1.74623	5.30216	0.801167	17.269	100504663	14	14 C1|14 24.6 cM	Atg14	autophagy related 14	Atg14	autophagy related 14	protein-coding	+6s
2776	964	261862272	F13a1	15.3415	15.1942	15.2678	0.238465	1.10752	1.10752	I_KnockIn_1Way up vs T_WT	-1.10815	1.35926	0.147333	15.3415	74145	13	13|13 A3.3	F13a1	coagulation factor XIII, A1 subunit	F13a1	coagulation factor XIII, A1 subunit	protein-coding	+1s
1396	965	39841021	Cox11	11.8922	12.2931	12.0927	0.238517	0.757386	-1.32033	I_KnockIn_1Way down vs T_WT	-2.30543	1.32247	-0.4009	11.8922	69802	11	11|11 D	Cox11	cytochrome c oxidase assembly protein 11	Cox11	cytochrome c oxidase assembly protein 11	protein-coding	-2s
16	966	6677739	Rgn	13.9053	14.2696	14.0875	0.238845	0.776882	-1.2872	I_KnockIn_1Way down vs T_WT	-2.13678	1.28964	-0.364233	13.9053	19733	X	X|X A1.3	Rgn	regucalcin	Rgn	regucalcin	protein-coding	-2s
3127	967	568907611	Slc4a3	14.0918	14.3416	14.2167	0.238994	0.841032	-1.18901	I_KnockIn_1Way down vs T_WT	-1.68339	1.19072	-0.249767	14.0918	20536	1	1 C4|1 39.16 cM	Slc4a3	solute carrier family 4 (anion exchanger), member 3	Slc4a3	solute carrier family 4 (anion exchanger), member 3	protein-coding	-2s
1380	968	37674242	Bst2	15.5644	15.0438	15.3041	0.239454	1.43455	1.43455	I_KnockIn_1Way up vs T_WT	-1.44007	2.96358	0.5206	15.5644	69550	8	8|8 B3.3	Bst2	bone marrow stromal cell antigen 2	Bst2	bone marrow stromal cell antigen 2	protein-coding	+3s
321	969	7304929	Trappc3	15.2142	15.4815	15.3478	0.239504	0.830873	-1.20355	I_KnockIn_1Way down vs T_WT	-1.74692	1.20599	-0.2673	15.2142	27096	4	4|4 D2.2	Trappc3	trafficking protein particle complex 3	Trappc3	trafficking protein particle complex 3	protein-coding	-2s
2454	970	222537763	Gm13889	14.0669	14.2249	14.1459	0.239562	0.896246	-1.11577	I_KnockIn_1Way down vs T_WT	-1.39076	1.11713	-0.158033	14.0669	620695	2	2|2 E1	Gm13889	predicted gene 13889	Gm13889	predicted gene 13889	protein-coding	-1s
567	971	13385878	Snx2	15.6982	15.58	15.6391	0.239636	1.08538	1.08538	I_KnockIn_1Way up vs T_WT	-1.08641	1.27984	0.1182	15.6982	67804	18	18|18 D1	Snx2	sorting nexin 2	Snx2	sorting nexin 2	protein-coding	+0.5s
2371	972	170763465	Myom2	15.0658	15.2602	15.163	0.239904	0.873916	-1.14427	I_KnockIn_1Way down vs T_WT	-1.50089	1.14627	-0.194433	15.0658	17930	8	8|8 A1.1	Myom2	myomesin 2	Myom2	myomesin 2	protein-coding	-1s
223	973	6754632	Mapk1	15.0263	14.9394	14.9828	0.24011	1.06209	1.06209	I_KnockIn_1Way up vs T_WT	-1.06298	1.19907	0.0869	15.0263	26413	16	16 A3|16 10.53 cM	Mapk1	mitogen-activated protein kinase 1	Mapk1	mitogen-activated protein kinase 1	protein-coding	+0.5s
1607	974	71725394	Gpr17	20.2117	19.08	19.6458	0.240141	2.19112	2.19112	I_KnockIn_1Way up vs T_WT	-2.21562	10.6372	1.13167	20.2117	574402	18	18 B1|18	Gpr17	G protein-coupled receptor 17	Gpr17	G protein-coupled receptor 17	protein-coding	+6s
1113	975	30794164	Cltb	16.4321	16.5034	16.4677	0.240144	0.951802	-1.05064	I_KnockIn_1Way down vs T_WT	-1.16055	1.05138	-0.0712667	16.4321	74325	13	13|13 B1	Cltb	clathrin, light polypeptide (Lcb)	Cltb	clathrin, light polypeptide (Lcb)	protein-coding	-0.5s
35	976	6678087	Serpina1e	14.5262	13.2995	13.9129	0.24028	2.3402	2.3402	I_KnockIn_1Way up vs T_WT	-2.37003	12.9796	1.22663	14.5262	20704	12	12|12 E	Serpina1e	serine (or cysteine) peptidase inhibitor, clade A, member 1E	Serpina1e	serine (or cysteine) peptidase inhibitor, clade A, member 1E	protein-coding	+6s
3929	977	568996389	Dnm1l	12.3124	11.9142	12.1133	0.240487	1.31786	1.31786	I_KnockIn_1Way up vs T_WT	-1.32368	2.29892	0.3982	12.3124	74006	16	16|16 A2	Dnm1l	dynamin 1-like	Dnm1l	dynamin 1-like	protein-coding	+2s
1798	978	111378397	Gpld1	14.1581	13.8999	14.029	0.240577	1.19593	1.19593	I_KnockIn_1Way up vs T_WT	-1.19945	1.71551	0.258133	14.1581	14756	13	13 A3.1|13 10.79 cM	Gpld1	glycosylphosphatidylinositol specific phospholipase D1	Gpld1	glycosylphosphatidylinositol specific phospholipase D1	protein-coding	+2s
2510	979	226823359	Copa	14.7383	14.8268	14.7826	0.240724	0.940478	-1.06329	I_KnockIn_1Way down vs T_WT	-1.2034	1.06441	-0.0885333	14.7383	12847	1	1 H3|1 79.54 cM	Copa	coatomer protein complex subunit alpha	Copa	coatomer protein complex subunit alpha	protein-coding	-0.5s
4110	980	576067844	Pacsin3	15.162	14.8644	15.0132	0.240926	1.22907	1.22907	I_KnockIn_1Way up vs T_WT	-1.2337	1.86364	0.297567	15.162	80708	2	2|2 E1	Pacsin3	protein kinase C and casein kinase substrate in neurons 3	Pacsin3	protein kinase C and casein kinase substrate in neurons 3	protein-coding	+2s
2214	981	160333553	Rpl12	17.0321	16.8872	16.9596	0.241064	1.10565	1.10565	I_KnockIn_1Way up vs T_WT	-1.10776	1.3542	0.1449	17.0321	269261	2	2|2 B	Rpl12	ribosomal protein L12	Rpl12	ribosomal protein L12	protein-coding	+1s
1730	982	91992157	Aak1	9.02896	9.5866	9.30778	0.241127	0.679414	-1.47186	I_KnockIn_1Way down vs T_WT	-3.2124	1.48285	-0.557637	9.02896	269774	6	6 D1|6 37.75 cM	Aak1	AP2 associated kinase 1	Aak1	AP2 associated kinase 1	protein-coding	-3s
2003	983	125660458	Slc30a9	14.5869	14.5108	14.5488	0.24131	1.05416	1.05416	I_KnockIn_1Way up vs T_WT	-1.05529	1.1727	0.0761	14.5869	109108	5	5|5 C3.1	Slc30a9	solute carrier family 30 (zinc transporter), member 9	Slc30a9	solute carrier family 30 (zinc transporter), member 9	protein-coding	+0.5s
2045	984	134053922	Tefm	14.2735	14.091	14.1822	0.2414	1.1348	1.1348	I_KnockIn_1Way up vs T_WT	-1.13777	1.46517	0.182433	14.2735	68550	11	11 B5|11 47.53 cM	Tefm	transcription elongation factor, mitochondrial	Tefm	transcription elongation factor, mitochondrial	protein-coding	+1s
474	985	12963653	Pin1	14.4302	14.6457	14.538	0.241936	0.861268	-1.16108	I_KnockIn_1Way down vs T_WT	-1.57074	1.16515	-0.215467	14.4302	23988	9	9 A3|9 7.6 cM	Pin1	protein (peptidyl-prolyl cis/trans isomerase) NIMA-interacting 1	Pin1	protein (peptidyl-prolyl cis/trans isomerase) NIMA-interacting 1	protein-coding	-1s
2682	986	254675232	2210016F16Rik	15.2985	15.0185	15.1585	0.241965	1.21419	1.21419	I_KnockIn_1Way up vs T_WT	-1.21976	1.79826	0.28	15.2985	70153	13	13|13 B2	2210016F16Rik	RIKEN cDNA 2210016F16 gene	2210016F16Rik	RIKEN cDNA 2210016F16 gene	protein-coding	+2s
1213	987	31980802	Ndufaf1	14.9316	14.8461	14.8888	0.242228	1.0611	1.0611	I_KnockIn_1Way up vs T_WT	-1.06267	1.19651	0.0855667	14.9316	69702	2	2|2 E5	Ndufaf1	NADH dehydrogenase (ubiquinone) 1 alpha subcomplex, assembly factor 1	Ndufaf1	NADH dehydrogenase (ubiquinone) 1 alpha subcomplex, assembly factor 1	protein-coding	+0.5s
1255	988	31981830	Cox7a2	15.4303	15.834	15.6321	0.242956	0.7559	-1.32293	I_KnockIn_1Way down vs T_WT	-2.33397	1.33359	-0.403733	15.4303	12866	9	9 E1|9 43.82 cM	Cox7a2	cytochrome c oxidase subunit VIIa 2	Cox7a2	cytochrome c oxidase subunit VIIa 2	protein-coding	-2s
2221	989	160333789	Spr	16.1027	15.9322	16.0175	0.242988	1.1255	1.1255	I_KnockIn_1Way up vs T_WT	-1.12935	1.4306	0.170567	16.1027	20751	6	6 C3|6 37.15 cM	Spr	sepiapterin reductase	Spr	sepiapterin reductase	protein-coding	+1s
2902	990	312222675	Golga5	14.9399	14.7944	14.8672	0.243484	1.10611	1.10611	I_KnockIn_1Way up vs T_WT	-1.10962	1.35761	0.1455	14.9399	27277	12	12|12 F1	Golga5	golgi autoantigen, golgin subfamily a, 5	Golga5	golgi autoantigen, golgin subfamily a, 5	protein-coding	+1s
986	991	27369788	Rufy1	14.844	14.995	14.9195	0.243818	0.900647	-1.11031	I_KnockIn_1Way down vs T_WT	-1.37354	1.11417	-0.150967	14.844	216724	11	11|11 B1.3	Rufy1	RUN and FYVE domain containing 1	Rufy1	RUN and FYVE domain containing 1	protein-coding	-1s
3625	992	568961375	Fam63b	12.1913	12.4494	12.3203	0.243861	0.836169	-1.19593	I_KnockIn_1Way down vs T_WT	-1.72072	1.20309	-0.258133	12.1913	235461	9	9|9 D	Fam63b	family with sequence similarity 63, member B	Fam63b	family with sequence similarity 63, member B	protein-coding	-2s
2604	993	239985479	Gucy1b3	15.6374	15.823	15.7302	0.243869	0.879324	-1.13724	I_KnockIn_1Way down vs T_WT	-1.47713	1.14213	-0.185533	15.6374	54195	3	3|3 E3	Gucy1b3	guanylate cyclase 1, soluble, beta 3	Gucy1b3	guanylate cyclase 1, soluble, beta 3	protein-coding	-1s
232	994	6754910	Nudc	14.7807	14.4029	14.5918	0.243962	1.29939	1.29939	I_KnockIn_1Way up vs T_WT	-1.31097	2.21346	0.377833	14.7807	18221	4	4|4 D2.3	Nudc	nudC nuclear distribution protein	Nudc	nudC nuclear distribution protein	protein-coding	+2s
2479	995	225579033	Idh2	15.3109	15.5978	15.4543	0.244212	0.81968	-1.21999	I_KnockIn_1Way down vs T_WT	-1.82854	1.22855	-0.286867	15.3109	269951	7	7 D3|7 45.43 cM	Idh2	isocitrate dehydrogenase 2 (NADP+), mitochondrial	Idh2	isocitrate dehydrogenase 2 (NADP+), mitochondrial	protein-coding	-2s
1522	996	58037235	Oxsm	14.7246	14.9189	14.8217	0.244388	0.873997	-1.14417	I_KnockIn_1Way down vs T_WT	-1.50516	1.14974	-0.1943	14.7246	71147	14	14|14 A2	Oxsm	3-oxoacyl-ACP synthase, mitochondrial	Oxsm	3-oxoacyl-ACP synthase, mitochondrial	protein-coding	-1s
1178	997	31560110	Gtpbp4	15.4603	15.3027	15.3815	0.244492	1.11546	1.11546	I_KnockIn_1Way up vs T_WT	-1.11993	1.39346	0.157633	15.4603	69237	13	13|13 A1	Gtpbp4	GTP binding protein 4	Gtpbp4	GTP binding protein 4	protein-coding	+1s
1823	998	113461998	Agt	15.2486	15.0103	15.1295	0.244643	1.17957	1.17957	I_KnockIn_1Way up vs T_WT	-1.18688	1.65143	0.238267	15.2486	11606	8	8 E2|8 72.81 cM	Agt	angiotensinogen (serpin peptidase inhibitor, clade A, member 8)	Agt	angiotensinogen (serpin peptidase inhibitor, clade A, member 8)	protein-coding	+1s
1862	999	116089322	Lonp1	15.3065	15.4806	15.3935	0.244872	0.886279	-1.12831	I_KnockIn_1Way down vs T_WT	-1.44315	1.13358	-0.174167	15.3065	74142	17	17|17 D	Lonp1	lon peptidase 1, mitochondrial	Lonp1	lon peptidase 1, mitochondrial	protein-coding	-1s
1406	1000	40254361	Hspa4l	15.438	15.3762	15.4071	0.245077	1.04374	1.04374	I_KnockIn_1Way up vs T_WT	-1.04552	1.13899	0.0617667	15.438	18415	3	3|3 B	Hspa4l	heat shock protein 4 like	Hspa4l	heat shock protein 4 like	protein-coding	+0.5s
446	1001	10946940	Rab2a	15.8693	16.0491	15.9592	0.245224	0.882825	-1.13273	I_KnockIn_1Way down vs T_WT	-1.46071	1.13845	-0.1798	15.8693	59021	4	4|4 A1	Rab2a	RAB2A, member RAS oncogene family	Rab2a	RAB2A, member RAS oncogene family	protein-coding	-1s
214	1002	6754220	Hnrnpa1	15.7609	15.56	15.6605	0.245457	1.14936	1.14936	I_KnockIn_1Way up vs T_WT	-1.15604	1.52717	0.200833	15.7609	15382	15	15 F3|15 58.58 cM	Hnrnpa1	heterogeneous nuclear ribonucleoprotein A1	Hnrnpa1	heterogeneous nuclear ribonucleoprotein A1	protein-coding	+1s
769	1003	21312544	Ifi35	14.7036	14.4586	14.5811	0.245801	1.18515	1.18515	I_KnockIn_1Way up vs T_WT	-1.19392	1.67695	0.245067	14.7036	70110	11	11|11 D	Ifi35	interferon-induced protein 35	Ifi35	interferon-induced protein 35	protein-coding	+1s
1566	1004	66730553	Nufip2	13.9419	13.8406	13.8912	0.246012	1.07274	1.07274	I_KnockIn_1Way up vs T_WT	-1.0761	1.23834	0.1013	13.9419	68564	11	11|11 B5	Nufip2	nuclear fragile X mental retardation protein interacting protein 2	Nufip2	nuclear fragile X mental retardation protein interacting protein 2	protein-coding	+0.5s
2118	1005	153792649	Myh3	14.1434	13.8845	14.0139	0.246536	1.19651	1.19651	I_KnockIn_1Way up vs T_WT	-1.20669	1.72754	0.258833	14.1434	17883	11	11 B3|11 40.59 cM	Myh3	myosin, heavy polypeptide 3, skeletal muscle, embryonic	Myh3	myosin, heavy polypeptide 3, skeletal muscle, embryonic	protein-coding	+2s
3117	1006	568906478	Nbeal1	12.723	12.5367	12.6298	0.246566	1.13784	1.13784	I_KnockIn_1Way up vs T_WT	-1.14482	1.48218	0.1863	12.723	269198	1	1|1 C2	Nbeal1	neurobeachin like 1	Nbeal1	neurobeachin like 1	protein-coding	+1s
788	1007	21312970	Mtpap	14.7555	14.4463	14.6009	0.246738	1.23908	1.23908	I_KnockIn_1Way up vs T_WT	-1.25196	1.92216	0.309267	14.7555	67440	18	18|18 A1	Mtpap	mitochondrial poly(A) polymerase	Mtpap	mitochondrial poly(A) polymerase	protein-coding	+2s
3810	1008	568983189	Slc12a7	15.2073	15.2791	15.2432	0.246844	0.951472	-1.051	I_KnockIn_1Way down vs T_WT	-1.16377	1.05356	-0.0717667	15.2073	20499	13	13 C1|13 40.15 cM	Slc12a7	solute carrier family 12, member 7	Slc12a7	solute carrier family 12, member 7	protein-coding	-0.5s
3211	1009	568915130	Atp9a	14.1144	14.2031	14.1587	0.247216	0.940413	-1.06336	I_KnockIn_1Way down vs T_WT	-1.20614	1.06668	-0.0886333	14.1144	11981	2	2|2 H3	Atp9a	ATPase, class II, type 9A	Atp9a	ATPase, class II, type 9A	protein-coding	-0.5s
465	1010	12963573	Dctpp1	12.0958	12.4051	12.2505	0.247298	0.807033	-1.23911	I_KnockIn_1Way down vs T_WT	-1.92349	1.25277	-0.3093	12.0958	66422	7	7|7 F3	Dctpp1	dCTP pyrophosphatase 1	Dctpp1	dCTP pyrophosphatase 1	protein-coding	-2s
2401	1011	188219616	Inpp5a	15.9988	15.8015	15.9002	0.247464	1.1465	1.1465	I_KnockIn_1Way up vs T_WT	-1.15468	1.51778	0.197233	15.9988	212111	7	7|7 F4	Inpp5a	inositol polyphosphate-5-phosphatase A	Inpp5a	inositol polyphosphate-5-phosphatase A	protein-coding	+1s
555	1012	13385672	Slc25a46	14.9969	15.1226	15.0597	0.247505	0.916538	-1.09106	I_KnockIn_1Way down vs T_WT	-1.30474	1.09604	-0.125733	14.9969	67453	18	18|18 B1	Slc25a46	solute carrier family 25, member 46	Slc25a46	solute carrier family 25, member 46	protein-coding	-1s
1189	1013	31560520	Angptl2	14.376	14.0514	14.2137	0.247902	1.25232	1.25232	I_KnockIn_1Way up vs T_WT	-1.26771	1.98815	0.3246	14.376	26360	2	2|2 B	Angptl2	angiopoietin-like 2	Angptl2	angiopoietin-like 2	protein-coding	+2s
4102	1014	575771787	Tsc1	13.2475	13.5189	13.3832	0.248374	0.828515	-1.20698	I_KnockIn_1Way down vs T_WT	-1.77719	1.21993	-0.2714	13.2475	64930	2	2|2 B-C1.1	Tsc1	tuberous sclerosis 1	Tsc1	tuberous sclerosis 1	protein-coding	-2s
461	1015	12963539	Ethe1	15.3589	15.5724	15.4657	0.248719	0.862442	-1.1595	I_KnockIn_1Way down vs T_WT	-1.57243	1.16959	-0.2135	15.3589	66071	7	7|7 A3	Ethe1	ethylmalonic encephalopathy 1	Ethe1	ethylmalonic encephalopathy 1	protein-coding	-1s
2358	1016	170172577	Inppl1	14.7191	14.5818	14.6504	0.249386	1.09982	1.09982	I_KnockIn_1Way up vs T_WT	-1.10633	1.33822	0.137267	14.7191	16332	7	7|7 F1	Inppl1	inositol polyphosphate phosphatase-like 1	Inppl1	inositol polyphosphate phosphatase-like 1	protein-coding	+1s
4001	1017	569004316	Srp19	13.1105	13.2908	13.2006	0.249499	0.882519	-1.13312	I_KnockIn_1Way down vs T_WT	-1.4663	1.14202	-0.1803	13.1105	66384	18	18|18 B3	Srp19	signal recognition particle 19	Srp19	signal recognition particle 19	protein-coding	-1s
3675	1018	568966773	Itga7	15.2892	15.4325	15.3608	0.250383	0.905488	-1.10438	I_KnockIn_1Way down vs T_WT	-1.35597	1.11177	-0.143233	15.2892	16404	10	10 D3|10 77.2 cM	Itga7	integrin alpha 7	Itga7	integrin alpha 7	protein-coding	-1s
390	1019	9625037	Rhog	14.8667	15.0407	14.9537	0.250729	0.886361	-1.12821	I_KnockIn_1Way down vs T_WT	-1.44804	1.13764	-0.174033	14.8667	56212	7	7|7 F1	Rhog	ras homolog family member G	Rhog	ras homolog family member G	protein-coding	-1s
2315	1020	165377185	Pycard	13.2933	13.6632	13.4782	0.250829	0.7738	-1.29232	I_KnockIn_1Way down vs T_WT	-2.19713	1.31557	-0.369967	13.2933	66824	7	7|7 F4	Pycard	PYD and CARD domain containing	Pycard	PYD and CARD domain containing	protein-coding	-2s
1877	1021	117606372	Nrap	14.9917	14.7479	14.8698	0.250859	1.18411	1.18411	I_KnockIn_1Way up vs T_WT	-1.19813	1.67991	0.2438	14.9917	18175	19	19 D2|19 51.8 cM	Nrap	nebulin-related anchoring protein	Nrap	nebulin-related anchoring protein	protein-coding	+1s
3776	1022	568978022	Nbas	13.9964	13.8483	13.9223	0.251132	1.10816	1.10816	I_KnockIn_1Way up vs T_WT	-1.11628	1.37081	0.148167	13.9964	71169	12	12|12 A3	Nbas	neuroblastoma amplified sequence	Nbas	neuroblastoma amplified sequence	protein-coding	+1s
1285	1023	31982861	Car3	12.9304	11.808	12.3692	0.251132	2.17709	2.17709	I_KnockIn_1Way up vs T_WT	-2.30089	10.9056	1.1224	12.9304	12350	3	3 3.22 cM|3 A2	Car3	carbonic anhydrase 3	Car3	carbonic anhydrase 3	protein-coding	+6s
972	1024	27229052	Get4	13.9433	14.0755	14.0094	0.251151	0.91246	-1.09594	I_KnockIn_1Way down vs T_WT	-1.32492	1.10311	-0.132167	13.9433	67604	5	5|5 G2	Get4	golgi to ER traffic protein 4	Get4	golgi to ER traffic protein 4	protein-coding	-1s
1507	1025	56605682	Scaf1	12.3023	12.6229	12.4626	0.25121	0.800755	-1.24882	I_KnockIn_1Way down vs T_WT	-1.97879	1.26882	-0.320567	12.3023	233208	7	7|7 B4	Scaf1	SR-related CTD-associated factor 1	Scaf1	SR-related CTD-associated factor 1	protein-coding	-2s
1935	1026	124244096	Sart1	13.9777	13.7902	13.884	0.251386	1.13876	1.13876	I_KnockIn_1Way up vs T_WT	-1.14953	1.49068	0.187467	13.9777	20227	19	19|19 A	Sart1	squamous cell carcinoma antigen recognized by T cells 1	Sart1	squamous cell carcinoma antigen recognized by T cells 1	protein-coding	+1s
2616	1027	240848573	Dhx36	12.6201	11.8337	12.2269	0.251405	1.72481	1.72481	I_KnockIn_1Way up vs T_WT	-1.79435	5.3381	0.786433	12.6201	72162	3	3|3 E1	Dhx36	DEAH (Asp-Glu-Ala-His) box polypeptide 36	Dhx36	DEAH (Asp-Glu-Ala-His) box polypeptide 36	protein-coding	+6s
3107	1028	568905218	Rb1cc1	13.4606	13.6098	13.5352	0.251996	0.90175	-1.10895	I_KnockIn_1Way down vs T_WT	-1.37447	1.11766	-0.1492	13.4606	12421	1	1|1 A2	Rb1cc1	RB1-inducible coiled-coil 1	Rb1cc1	RB1-inducible coiled-coil 1	protein-coding	-1s
2316	1029	165377206	Ssr1	15.6055	15.4407	15.5231	0.252072	1.12106	1.12106	I_KnockIn_1Way up vs T_WT	-1.13084	1.42122	0.164867	15.6055	107513	13	13|13 A3.3	Ssr1	signal sequence receptor, alpha	Ssr1	signal sequence receptor, alpha	protein-coding	+1s
533	1030	13385310	Pccb	15.4722	15.6826	15.5774	0.252646	0.864298	-1.15701	I_KnockIn_1Way down vs T_WT	-1.5668	1.17041	-0.2104	15.4722	66904	9	9|9 E4	Pccb	propionyl Coenzyme A carboxylase, beta polypeptide	Pccb	propionyl Coenzyme A carboxylase, beta polypeptide	protein-coding	-1s
3859	1031	568989163	Slmap	15.0983	15.4751	15.2867	0.252827	0.77018	-1.2984	I_KnockIn_1Way down vs T_WT	-2.23506	1.32578	-0.376733	15.0983	83997	14	14|14 B	Slmap	sarcolemma associated protein	Slmap	sarcolemma associated protein	protein-coding	-2s
1089	1032	30424882	Hectd3	13.239	13.4475	13.3432	0.253022	0.865417	-1.15551	I_KnockIn_1Way down vs T_WT	-1.56101	1.16911	-0.208533	13.239	76608	4	4|4 D1	Hectd3	HECT domain containing 3	Hectd3	HECT domain containing 3	protein-coding	-1s
1931	1033	124001582	Mia3	14.7475	14.8518	14.7996	0.253037	0.930256	-1.07497	I_KnockIn_1Way down vs T_WT	-1.2495	1.08129	-0.1043	14.7475	338366	1	1|1	Mia3	melanoma inhibitory activity 3	Mia3	melanoma inhibitory activity 3	protein-coding	-0.5s
3458	1034	568942622	Pcyox1	14.6733	14.4594	14.5663	0.253513	1.15985	1.15985	I_KnockIn_1Way up vs T_WT	-1.1743	1.57972	0.213933	14.6733	66881	6	6|6 D1	Pcyox1	prenylcysteine oxidase 1	Pcyox1	prenylcysteine oxidase 1	protein-coding	+1s
3960	1035	569000334	Clcn7	14.3129	14.4053	14.3591	0.253687	0.937961	-1.06614	I_KnockIn_1Way down vs T_WT	-1.21841	1.07192	-0.0924	14.3129	26373	17	17 A3.3|17 12.53 cM	Clcn7	chloride channel, voltage-sensitive 7	Clcn7	chloride channel, voltage-sensitive 7	protein-coding	-0.5s
2037	1036	133930784	Dtx3l	13.3761	13.4331	13.4046	0.253886	0.961305	-1.04025	I_KnockIn_1Way down vs T_WT	-1.12949	1.04377	-0.0569333	13.3761	209200	16	16|16 B3	Dtx3l	deltex 3-like, E3 ubiquitin ligase	Dtx3l	deltex 3-like, E3 ubiquitin ligase	protein-coding	-0.5s
2243	1037	160948614	Ubr3	14.4645	13.8493	14.1569	0.253957	1.53173	1.53173	I_KnockIn_1Way up vs T_WT	-1.58883	3.72773	0.615167	14.4645	68795	2	2|2 C2	Ubr3	ubiquitin protein ligase E3 component n-recognin 3	Ubr3	ubiquitin protein ligase E3 component n-recognin 3	protein-coding	+3s
1618	1038	74315981	Zranb2	14.591	14.4281	14.5096	0.254064	1.11948	1.11948	I_KnockIn_1Way up vs T_WT	-1.13045	1.41673	0.162833	14.591	53861	3	3|3 H4	Zranb2	zinc finger, RAN-binding domain containing 2	Zranb2	zinc finger, RAN-binding domain containing 2	protein-coding	+1s
4035	1039	569007962	Pyroxd2	13.3775	12.904	13.1408	0.254595	1.38851	1.38851	I_KnockIn_1Way up vs T_WT	-1.42974	2.75647	0.473533	13.3775	74580	19	19|19 D1	Pyroxd2	pyridine nucleotide-disulphide oxidoreductase domain 2	Pyroxd2	pyridine nucleotide-disulphide oxidoreductase domain 2	protein-coding	+2s
553	1040	13385624	Eif2s1	14.3751	14.258	14.3165	0.254766	1.08455	1.08455	I_KnockIn_1Way up vs T_WT	-1.09251	1.28507	0.1171	14.3751	13665	12	12|12 D1	Eif2s1	eukaryotic translation initiation factor 2, subunit 1 alpha	Eif2s1	eukaryotic translation initiation factor 2, subunit 1 alpha	protein-coding	+0.5s
1644	1041	83699424	Rpl18	16.1199	15.888	16.0039	0.254773	1.17438	1.17438	I_KnockIn_1Way up vs T_WT	-1.19151	1.6433	0.2319	16.1199	19899	7	7|7 B4	Rpl18	ribosomal protein L18	Rpl18	ribosomal protein L18	protein-coding	+1s
2176	1042	158749640	Preb	15.0722	14.9108	14.9915	0.254803	1.11842	1.11842	I_KnockIn_1Way up vs T_WT	-1.12978	1.41321	0.161467	15.0722	50907	5	5|5 B1	Preb	prolactin regulatory element binding	Preb	prolactin regulatory element binding	protein-coding	+1s
2391	1043	183396774	Bckdha	15.1757	15.3364	15.2561	0.25481	0.89455	-1.11788	I_KnockIn_1Way down vs T_WT	-1.41109	1.12918	-0.160767	15.1757	12039	7	7|7 A3	Bckdha	branched chain ketoacid dehydrogenase E1, alpha polypeptide	Bckdha	branched chain ketoacid dehydrogenase E1, alpha polypeptide	protein-coding	-1s
2641	1044	253314527	Sesn1	13.756	13.4083	13.5822	0.25525	1.27256	1.27256	I_KnockIn_1Way up vs T_WT	-1.30128	2.1073	0.347733	13.756	140742	10	10 B2|10 22.77 cM	Sesn1	sestrin 1	Sesn1	sestrin 1	protein-coding	+2s
2157	1045	157951743	H2-Ke6	16.4727	16.6437	16.5582	0.255935	0.888186	-1.12589	I_KnockIn_1Way down vs T_WT	-1.44358	1.1388	-0.171067	16.4727	14979	17	17 B1|17 17.98 cM	H2-Ke6	H2-K region expressed gene 6	H2-Ke6	H2-K region expressed gene 6	protein-coding	-1s
678	1046	19526463	Erp29	14.4506	14.2709	14.3607	0.25633	1.1327	1.1327	I_KnockIn_1Way up vs T_WT	-1.14665	1.47117	0.179767	14.4506	67397	5	5|5 F	Erp29	endoplasmic reticulum protein 29	Erp29	endoplasmic reticulum protein 29	protein-coding	+1s
2308	1047	164664494	Lifr	11.234	10.8884	11.0612	0.256612	1.27068	1.27068	I_KnockIn_1Way up vs T_WT	-1.3014	2.10127	0.3456	11.234	16880	15	15 A1|15 3.46 cM	Lifr	leukemia inhibitory factor receptor	Lifr	leukemia inhibitory factor receptor	protein-coding	+2s
408	1048	9790159	Pitpnb	15.4197	15.1052	15.2624	0.256705	1.24355	1.24355	I_KnockIn_1Way up vs T_WT	-1.27101	1.96552	0.314467	15.4197	56305	5	5|5 F	Pitpnb	phosphatidylinositol transfer protein, beta	Pitpnb	phosphatidylinositol transfer protein, beta	protein-coding	+2s
2835	1049	282847331	Prkag2	15.7531	15.5567	15.6549	0.256808	1.14581	1.14581	I_KnockIn_1Way up vs T_WT	-1.16163	1.52508	0.196367	15.7531	108099	5	5|5 A3	Prkag2	protein kinase, AMP-activated, gamma 2 non-catalytic subunit	Prkag2	protein kinase, AMP-activated, gamma 2 non-catalytic subunit	protein-coding	+1s
2909	1050	313569874	Apoo	16.2451	16.3518	16.2984	0.256911	0.92871	-1.07676	I_KnockIn_1Way down vs T_WT	-1.2578	1.08486	-0.1067	16.2451	68316	X	X|X	Apoo	apolipoprotein O	Apoo	apolipoprotein O	protein-coding	-0.5s
287	1051	6755901	Tuba1a	15.1858	14.6869	14.9363	0.257699	1.41314	1.41314	I_KnockIn_1Way up vs T_WT	-1.46561	2.92674	0.4989	15.1858	22142	15	15 F1|15 55.29 cM	Tuba1a	tubulin, alpha 1A	Tuba1a	tubulin, alpha 1A	protein-coding	+3s
3417	1052	568938465	Gal3st4	16.6384	17.1222	16.8803	0.25774	0.715075	-1.39845	I_KnockIn_1Way down vs T_WT	-2.83355	1.44889	-0.483833	16.6384	330217	5	5|5 G2	Gal3st4	galactose-3-O-sulfotransferase 4	Gal3st4	galactose-3-O-sulfotransferase 4	protein-coding	-2s
3691	1053	568967730	Reep3	15.4038	15.5685	15.4862	0.257902	0.892155	-1.12088	I_KnockIn_1Way down vs T_WT	-1.42546	1.13459	-0.164633	15.4038	28193	10	10 B5.1|10 34.83 cM	Reep3	receptor accessory protein 3	Reep3	receptor accessory protein 3	protein-coding	-1s
2060	1054	145279237	Map4k4	13.2212	13.0439	13.1326	0.257994	1.13082	1.13082	I_KnockIn_1Way up vs T_WT	-1.14579	1.46518	0.177367	13.2212	26921	1	1|1 B	Map4k4	mitogen-activated protein kinase kinase kinase kinase 4	Map4k4	mitogen-activated protein kinase kinase kinase kinase 4	protein-coding	+1s
980	1055	27229278	Agpat3	15.607	15.4855	15.5463	0.25817	1.08787	1.08787	I_KnockIn_1Way up vs T_WT	-1.0978	1.29919	0.1215	15.607	28169	10	10 C1|10 39.72 cM	Agpat3	1-acylglycerol-3-phosphate O-acyltransferase 3	Agpat3	1-acylglycerol-3-phosphate O-acyltransferase 3	protein-coding	+0.5s
1891	1056	118150670	Slc39a7	14.575	14.34	14.4575	0.25832	1.17691	1.17691	I_KnockIn_1Way up vs T_WT	-1.19793	1.65926	0.235	14.575	14977	17	17 B1|17 17.98 cM	Slc39a7	solute carrier family 39 (zinc transporter), member 7	Slc39a7	solute carrier family 39 (zinc transporter), member 7	protein-coding	+1s
3791	1057	568980207	Nudt14	14.7701	14.9998	14.8849	0.258666	0.852852	-1.17254	I_KnockIn_1Way down vs T_WT	-1.64066	1.19334	-0.229633	14.7701	66174	12	12|12 F2	Nudt14	nudix (nucleoside diphosphate linked moiety X)-type motif 14	Nudt14	nudix (nucleoside diphosphate linked moiety X)-type motif 14	protein-coding	-1s
2726	1058	255760044	Homer2	15.137	15.0428	15.0899	0.258969	1.06747	1.06747	I_KnockIn_1Way up vs T_WT	-1.07531	1.22532	0.0942	15.137	26557	7	7|7 D3	Homer2	homer scaffolding protein 2	Homer2	homer scaffolding protein 2	protein-coding	+0.5s
3672	1059	568966333	Mybpc1	13.2532	10.7476	12.0004	0.259132	5.67884	5.67884	I_KnockIn_1Way up vs T_WT	-6.90964	222.831	2.5056	13.2532	109272	10	10|10 C1	Mybpc1	myosin binding protein C, slow-type	Mybpc1	myosin binding protein C, slow-type	protein-coding	> +6s
329	1060	7305143	Hk2	15.0849	15.2402	15.1625	0.259291	0.897966	-1.11363	I_KnockIn_1Way down vs T_WT	-1.3981	1.12735	-0.155267	15.0849	15277	6	6 C3|6 35.94 cM	Hk2	hexokinase 2	Hk2	hexokinase 2	protein-coding	-1s
1937	1061	124248487	Tusc3	14.6125	14.2951	14.4538	0.259388	1.24608	1.24608	I_KnockIn_1Way up vs T_WT	-1.27782	1.98409	0.3174	14.6125	80286	8	8|8 B1.2	Tusc3	tumor suppressor candidate 3	Tusc3	tumor suppressor candidate 3	protein-coding	+2s
2995	1062	444189292	Ampd3	14.7509	14.488	14.6195	0.259749	1.19992	1.19992	I_KnockIn_1Way up vs T_WT	-1.2256	1.76461	0.262933	14.7509	11717	7	7 57.85 cM|7 E2-E3	Ampd3	adenosine monophosphate deaminase 3	Ampd3	adenosine monophosphate deaminase 3	protein-coding	+2s
3820	1063	568984647	Trappc13	14.6046	14.8635	14.734	0.259876	0.835725	-1.19657	I_KnockIn_1Way down vs T_WT	-1.74952	1.22193	-0.2589	14.6046	66975	13	13|13 D1	Trappc13	trafficking protein particle complex 13	Trappc13	trafficking protein particle complex 13	protein-coding	-2s
2439	1064	211065507	Dars	15.7242	15.5243	15.6242	0.260563	1.14865	1.14865	I_KnockIn_1Way up vs T_WT	-1.16799	1.54102	0.199933	15.7242	226414	1	1|1 E4	Dars	aspartyl-tRNA synthetase	Dars	aspartyl-tRNA synthetase	protein-coding	+1s
2511	1065	226823367	Fh1	15.8773	16.0986	15.9879	0.260587	0.857772	-1.16581	I_KnockIn_1Way down vs T_WT	-1.61406	1.18758	-0.221333	15.8773	14194	1	1|1 H4	Fh1	fumarate hydratase 1	Fh1	fumarate hydratase 1	protein-coding	-1s
879	1066	21729757	1810009N02Rik	15.1012	15.268	15.1846	0.260698	0.890796	-1.12259	I_KnockIn_1Way down vs T_WT	-1.43467	1.13844	-0.166833	15.1012	69099	12	-	1810009N02Rik	RIKEN cDNA 1810009N02 gene	1810009N02Rik	RIKEN cDNA 1810009N02 gene	protein-coding	-1s
1530	1067	58037465	Rpl18a	15.8148	15.6682	15.7415	0.26086	1.10693	1.10693	I_KnockIn_1Way up vs T_WT	-1.12074	1.37324	0.146567	15.8148	76808	8	8|8 B3.3	Rpl18a	ribosomal protein L18A	Rpl18a	ribosomal protein L18A	protein-coding	+1s
2355	1068	170172520	Dbt	15.9473	16.2419	16.0946	0.260922	0.815261	-1.2266	I_KnockIn_1Way down vs T_WT	-1.89219	1.25765	-0.294667	15.9473	13171	3	3 G1|3 50.37 cM	Dbt	dihydrolipoamide branched chain transacylase E2	Dbt	dihydrolipoamide branched chain transacylase E2	protein-coding	-2s
4004	1069	569004800	Csnk1a1	15.2878	14.9112	15.0995	0.260959	1.29828	1.29828	I_KnockIn_1Way up vs T_WT	-1.34049	2.25943	0.3766	15.2878	93687	18	18|18 D3	Csnk1a1	casein kinase 1, alpha 1	Csnk1a1	casein kinase 1, alpha 1	protein-coding	+2s
3955	1070	568999819	Tsc2	11.9769	12.2324	12.1046	0.26105	0.837697	-1.19375	I_KnockIn_1Way down vs T_WT	-1.73862	1.22005	-0.2555	11.9769	22084	17	17 A3.3|17 12.41 cM	Tsc2	tuberous sclerosis 2	Tsc2	tuberous sclerosis 2	protein-coding	-2s
4158	1071	666875876	Cap1	14.2262	14.52	14.3731	0.26118	0.815769	-1.22584	I_KnockIn_1Way down vs T_WT	-1.88903	1.25711	-0.293767	14.2262	12331	4	4|4 D1	Cap1	CAP, adenylate cyclase-associated protein 1 (yeast)	Cap1	CAP, adenylate cyclase-associated protein 1 (yeast)	protein-coding	-2s
3581	1072	568956726	Nup133	15.1741	15.0966	15.1354	0.261209	1.05516	1.05516	I_KnockIn_1Way up vs T_WT	-1.06221	1.18263	0.0774667	15.1741	234865	8	8|8 E2	Nup133	nucleoporin 133	Nup133	nucleoporin 133	protein-coding	+0.5s
2816	1073	270132824	Tinagl1	11.6935	11.8994	11.7965	0.261489	0.866978	-1.15343	I_KnockIn_1Way down vs T_WT	-1.56224	1.17426	-0.205933	11.6935	94242	4	4|4 D3	Tinagl1	tubulointerstitial nephritis antigen-like 1	Tinagl1	tubulointerstitial nephritis antigen-like 1	protein-coding	-1s
930	1074	23346617	Lars2	14.7217	14.8536	14.7876	0.261618	0.912608	-1.09576	I_KnockIn_1Way down vs T_WT	-1.33093	1.10846	-0.131933	14.7217	102436	9	9 73.92 cM|9 F	Lars2	leucyl-tRNA synthetase, mitochondrial	Lars2	leucyl-tRNA synthetase, mitochondrial	protein-coding	-1s
2848	1075	284507286	Bag1	14.9474	15.047	14.9972	0.261784	0.933335	-1.07143	I_KnockIn_1Way down vs T_WT	-1.24077	1.08085	-0.0995333	14.9474	12017	4	4|4 B1	Bag1	BCL2-associated athanogene 1	Bag1	BCL2-associated athanogene 1	protein-coding	-0.5s
1065	1076	29789080	Copb2	15.6626	15.5388	15.6007	0.262046	1.0896	1.0896	I_KnockIn_1Way up vs T_WT	-1.10166	1.30793	0.1238	15.6626	50797	9	9|9 E3-F1	Copb2	coatomer protein complex, subunit beta 2 (beta prime)	Copb2	coatomer protein complex, subunit beta 2 (beta prime)	protein-coding	+1s
3976	1077	569001879	Klc4	13.7624	13.666	13.7142	0.262285	1.06905	1.06905	I_KnockIn_1Way up vs T_WT	-1.07834	1.23241	0.0963333	13.7624	74764	17	17|17 C	Klc4	kinesin light chain 4	Klc4	kinesin light chain 4	protein-coding	+0.5s
2596	1078	239051082	Cul5	15.2819	14.9253	15.1036	0.262321	1.28046	1.28046	I_KnockIn_1Way up vs T_WT	-1.32221	2.16787	0.356667	15.2819	75717	9	9|9 C	Cul5	cullin 5	Cul5	cullin 5	protein-coding	+2s
507	1079	13384818	Nenf	14.9503	15.0749	15.0126	0.262408	0.917216	-1.09026	I_KnockIn_1Way down vs T_WT	-1.31061	1.10259	-0.124667	14.9503	66208	1	1|1 H6	Nenf	neuron derived neurotrophic factor	Nenf	neuron derived neurotrophic factor	protein-coding	-1s
1129	1080	31541819	Rraga	8.89852	9.40001	9.14926	0.262501	0.706375	-1.41568	I_KnockIn_1Way down vs T_WT	-2.9691	1.48148	-0.501493	8.89852	68441	4	4|4 C4	Rraga	Ras-related GTP binding A	Rraga	Ras-related GTP binding A	protein-coding	-3s
4014	1081	569006279	Entpd1	14.9383	15.0487	14.9935	0.262513	0.926353	-1.0795	I_KnockIn_1Way down vs T_WT	-1.27062	1.09036	-0.110367	14.9383	12495	19	19 C3|19 34.25 cM	Entpd1	ectonucleoside triphosphate diphosphohydrolase 1	Entpd1	ectonucleoside triphosphate diphosphohydrolase 1	protein-coding	-0.5s
433	1082	10181184	Atp5j2	17.1305	17.3147	17.2226	0.262604	0.880178	-1.13613	I_KnockIn_1Way down vs T_WT	-1.4913	1.15533	-0.184133	17.1305	57423	5	5|5 G2	Atp5j2	ATP synthase, H+ transporting, mitochondrial F0 complex, subunit F2	Atp5j2	ATP synthase, H+ transporting, mitochondrial F0 complex, subunit F2	protein-coding	-1s
3664	1083	568965355	Utrn	14.5305	14.2549	14.3927	0.262664	1.2105	1.2105	I_KnockIn_1Way up vs T_WT	-1.24131	1.81889	0.2756	14.5305	22288	10	10 A1|10 3.77 cM	Utrn	utrophin	Utrn	utrophin	protein-coding	+2s
1397	1084	39930335	Abcf1	14.1032	14.2485	14.1759	0.262727	0.904191	-1.10596	I_KnockIn_1Way down vs T_WT	-1.37084	1.12075	-0.1453	14.1032	224742	17	17 B1|17 18.8 cM	Abcf1	ATP-binding cassette, sub-family F (GCN20), member 1	Abcf1	ATP-binding cassette, sub-family F (GCN20), member 1	protein-coding	-1s
1890	1085	118150658	Ndrg1	13.4129	13.6642	13.5386	0.263094	0.840139	-1.19028	I_KnockIn_1Way down vs T_WT	-1.72612	1.21835	-0.2513	13.4129	17988	15	15|15 D2	Ndrg1	N-myc downstream regulated gene 1	Ndrg1	N-myc downstream regulated gene 1	protein-coding	-2s
4047	1086	569009751	Idh3g	15.2106	14.9795	15.0951	0.263178	1.1737	1.1737	I_KnockIn_1Way up vs T_WT	-1.19922	1.65202	0.231067	15.2106	15929	X	X 37.41 cM|X A7.3-B	Idh3g	isocitrate dehydrogenase 3 (NAD+), gamma	Idh3g	isocitrate dehydrogenase 3 (NAD+), gamma	protein-coding	+1s
1440	1087	45592934	Rac1	18.2348	18.48	18.3574	0.263674	0.843718	-1.18523	I_KnockIn_1Way down vs T_WT	-1.70416	1.21313	-0.245167	18.2348	19353	5	5 G2|5 82.22 cM	Rac1	RAS-related C3 botulinum substrate 1	Rac1	RAS-related C3 botulinum substrate 1	protein-coding	-1s
1268	1088	31982273	Hsd17b4	15.8092	15.899	15.8541	0.263751	0.939675	-1.0642	I_KnockIn_1Way down vs T_WT	-1.21556	1.07333	-0.0897667	15.8092	15488	18	18|18 D1	Hsd17b4	hydroxysteroid (17-beta) dehydrogenase 4	Hsd17b4	hydroxysteroid (17-beta) dehydrogenase 4	protein-coding	-0.5s
1322	1089	33859488	Tubb2a	16.0853	16.2004	16.1428	0.263788	0.923297	-1.08308	I_KnockIn_1Way down vs T_WT	-1.28452	1.09503	-0.115133	16.0853	22151	13	13 A3.3|13 14.03 cM	Tubb2a	tubulin, beta 2A class IIA	Tubb2a	tubulin, beta 2A class IIA	protein-coding	-0.5s
1420	1090	41054806	Gnai2	15.936	15.7734	15.8547	0.264076	1.1193	1.1193	I_KnockIn_1Way up vs T_WT	-1.13698	1.42445	0.1626	15.936	14678	9	9 F1|9 58.43 cM	Gnai2	guanine nucleotide binding protein (G protein), alpha inhibiting 2	Gnai2	guanine nucleotide binding protein (G protein), alpha inhibiting 2	protein-coding	+1s
3071	1091	568889938	LOC102643269	15.652	15.7251	15.6885	0.26409	0.950615	-1.05195	I_KnockIn_1Way down vs T_WT	-1.17232	1.05939	-0.0730667	15.652	102643269	3	-	LOC102643269	rRNA 2'-O-methyltransferase fibrillarin	-	-	protein-coding	-0.5s
2200	1092	160298213	Gsr	15.3886	15.5076	15.4481	0.264135	0.920847	-1.08596	I_KnockIn_1Way down vs T_WT	-1.29547	1.09851	-0.118967	15.3886	14782	8	8 A4|8 20.69 cM	Gsr	glutathione reductase	Gsr	glutathione reductase	protein-coding	-0.5s
157	1093	6753066	Aoc3	13.702	13.5065	13.6043	0.264378	1.14507	1.14507	I_KnockIn_1Way up vs T_WT	-1.16709	1.53027	0.195433	13.702	11754	11	11|11 B2-B5	Aoc3	amine oxidase, copper containing 3	Aoc3	amine oxidase, copper containing 3	protein-coding	+1s
1509	1094	56699434	Eif4g1	15.2092	15.3634	15.2863	0.264738	0.898631	-1.1128	I_KnockIn_1Way down vs T_WT	-1.39918	1.12989	-0.1542	15.2092	208643	16	16|16 B1	Eif4g1	eukaryotic translation initiation factor 4, gamma 1	Eif4g1	eukaryotic translation initiation factor 4, gamma 1	protein-coding	-1s
2187	1095	158937312	Hspb1	16.1799	16.4703	16.3251	0.264814	0.817675	-1.22298	I_KnockIn_1Way down vs T_WT	-1.88258	1.25868	-0.2904	16.1799	15507	5	5 G2|5 75.51 cM	Hspb1	heat shock protein 1	Hspb1	heat shock protein 1	protein-coding	-2s
881	1096	21735489	C030006K11Rik	14.7354	14.8653	14.8003	0.264849	0.913916	-1.09419	I_KnockIn_1Way down vs T_WT	-1.32702	1.10838	-0.129867	14.7354	223665	15	15|15 D3	C030006K11Rik	RIKEN cDNA C030006K11 gene	C030006K11Rik	RIKEN cDNA C030006K11 gene	protein-coding	-1s
3918	1097	568995065	Ube2l3	14.8142	15.0806	14.9474	0.265212	0.831411	-1.20277	I_KnockIn_1Way down vs T_WT	-1.78724	1.23542	-0.266367	14.8142	22195	16	16 A3|16 10.63 cM	Ube2l3	ubiquitin-conjugating enzyme E2L 3	Ube2l3	ubiquitin-conjugating enzyme E2L 3	protein-coding	-2s
1312	1098	33563266	Ndufa4	17.1517	17.5771	17.3644	0.265888	0.744649	-1.34291	I_KnockIn_1Way down vs T_WT	-2.53032	1.40307	-0.425367	17.1517	17992	6	6|6 A2	Ndufa4	NADH dehydrogenase (ubiquinone) 1 alpha subcomplex, 4	Ndufa4	NADH dehydrogenase (ubiquinone) 1 alpha subcomplex, 4	protein-coding	-2s
1353	1099	34328278	Lman2	15.8696	15.4975	15.6836	0.26602	1.29424	1.29424	I_KnockIn_1Way up vs T_WT	-1.34505	2.25303	0.3721	15.8696	66890	13	13|13 B1	Lman2	lectin, mannose-binding 2	Lman2	lectin, mannose-binding 2	protein-coding	+2s
2239	1100	160707971	Ap3s2	13.0575	13.3142	13.1859	0.266072	0.837	-1.19474	I_KnockIn_1Way down vs T_WT	-1.75139	1.22697	-0.2567	13.0575	11778	7	7|7 D3	Ap3s2	adaptor-related protein complex 3, sigma 2 subunit	Ap3s2	adaptor-related protein complex 3, sigma 2 subunit	protein-coding	-2s
607	1101	14149645	Mecp2	14.8784	15.0765	14.9774	0.266072	0.871678	-1.14721	I_KnockIn_1Way down vs T_WT	-1.54119	1.17103	-0.198133	14.8784	17257	X	X A7.3|X 37.63 cM	Mecp2	methyl CpG binding protein 2	Mecp2	methyl CpG binding protein 2	protein-coding	-1s
1732	1102	93102413	Galk1	15.7105	15.5316	15.6211	0.266075	1.13197	1.13197	I_KnockIn_1Way up vs T_WT	-1.15316	1.4776	0.178833	15.7105	14635	11	11 E2|11 80.91 cM	Galk1	galactokinase 1	Galk1	galactokinase 1	protein-coding	+1s
1556	1103	62234487	Atp2b1	14.6957	14.8372	14.7665	0.26625	0.906534	-1.1031	I_KnockIn_1Way down vs T_WT	-1.36227	1.11952	-0.141567	14.6957	67972	10	10|10 C3	Atp2b1	ATPase, Ca++ transporting, plasma membrane 1	Atp2b1	ATPase, Ca++ transporting, plasma membrane 1	protein-coding	-1s
936	1104	23956084	Acadvl	15.456	15.7038	15.5799	0.266359	0.842199	-1.18737	I_KnockIn_1Way down vs T_WT	-1.71802	1.21859	-0.247767	15.456	11370	11	11 B2-B5|11 42.96 cM	Acadvl	acyl-Coenzyme A dehydrogenase, very long chain	Acadvl	acyl-Coenzyme A dehydrogenase, very long chain	protein-coding	-2s
3286	1105	568923199	Fubp1	14.1203	14.2732	14.1967	0.266716	0.899441	-1.1118	I_KnockIn_1Way down vs T_WT	-1.39677	1.12998	-0.1529	14.1203	51886	3	3 H3|3 77.05 cM	Fubp1	far upstream element (FUSE) binding protein 1	Fubp1	far upstream element (FUSE) binding protein 1	protein-coding	-1s
3295	1106	568923994	Wars2	14.7563	14.8545	14.8054	0.266747	0.934198	-1.07044	I_KnockIn_1Way down vs T_WT	-1.2394	1.08166	-0.0982	14.7563	70560	3	3|3 F3	Wars2	tryptophanyl tRNA synthetase 2 (mitochondrial)	Wars2	tryptophanyl tRNA synthetase 2 (mitochondrial)	protein-coding	-0.5s
1405	1107	40254163	Mff	13.733	13.9722	13.8526	0.267366	0.847215	-1.18034	I_KnockIn_1Way down vs T_WT	-1.68767	1.21136	-0.2392	13.733	75734	1	1|1 C5	Mff	mitochondrial fission factor	Mff	mitochondrial fission factor	protein-coding	-1s
3227	1108	568916279	Ttn	15.0196	14.6631	14.8414	0.267707	1.28035	1.28035	I_KnockIn_1Way up vs T_WT	-1.33142	2.18258	0.356533	15.0196	22138	2	2 45.13 cM|2 D	Ttn	titin	Ttn	titin	protein-coding	+2s
1991	1109	124517678	Ptpn23	14.2651	13.8792	14.0722	0.267805	1.30667	1.30667	I_KnockIn_1Way up vs T_WT	-1.36338	2.32783	0.3859	14.2651	104831	9	9|9 F2	Ptpn23	protein tyrosine phosphatase, non-receptor type 23	Ptpn23	protein tyrosine phosphatase, non-receptor type 23	protein-coding	+2s
255	1110	6755224	Twf2	13.8813	13.6173	13.7493	0.267965	1.2008	1.2008	I_KnockIn_1Way up vs T_WT	-1.2364	1.78281	0.264	13.8813	23999	9	9|9 F1	Twf2	twinfilin actin binding protein 2	Twf2	twinfilin actin binding protein 2	protein-coding	+2s
714	1111	19527378	Tmem109	15.2487	15.6181	15.4334	0.268245	0.774104	-1.29182	I_KnockIn_1Way down vs T_WT	-2.24658	1.34623	-0.3694	15.2487	68539	19	19|19 A	Tmem109	transmembrane protein 109	Tmem109	transmembrane protein 109	protein-coding	-2s
4007	1112	569005679	Rela	14.997	15.3381	15.1676	0.268278	0.789439	-1.26672	I_KnockIn_1Way down vs T_WT	-2.11159	1.31597	-0.3411	14.997	19697	19	19 4.34 cM|19 B1-3	Rela	v-rel reticuloendotheliosis viral oncogene homolog A (avian)	Rela	v-rel reticuloendotheliosis viral oncogene homolog A (avian)	protein-coding	-2s
1738	1113	94158994	Api5	14.4434	14.5523	14.4978	0.268674	0.927295	-1.07841	I_KnockIn_1Way down vs T_WT	-1.26971	1.09179	-0.1089	14.4434	11800	2	2|2 E1	Api5	apoptosis inhibitor 5	Api5	apoptosis inhibitor 5	protein-coding	-0.5s
2307	1114	164663904	Slain2	12.9875	13.1316	13.0595	0.26883	0.904923	-1.10507	I_KnockIn_1Way down vs T_WT	-1.3718	1.12335	-0.144133	12.9875	75991	5	5|5 C3.2	Slain2	SLAIN motif family, member 2	Slain2	SLAIN motif family, member 2	protein-coding	-1s
3456	1115	568942554	Trpv6	13.8588	14.0806	13.9697	0.269056	0.857455	-1.16624	I_KnockIn_1Way down vs T_WT	-1.62711	1.1963	-0.221867	13.8588	64177	6	6|6 B2	Trpv6	transient receptor potential cation channel, subfamily V, member 6	Trpv6	transient receptor potential cation channel, subfamily V, member 6	protein-coding	-1s
2067	1116	145966911	Tmed9	15.2633	15.0839	15.1736	0.269291	1.13244	1.13244	I_KnockIn_1Way up vs T_WT	-1.15617	1.48269	0.179433	15.2633	67511	13	13|13 B2	Tmed9	transmembrane emp24 protein transport domain containing 9	Tmed9	transmembrane emp24 protein transport domain containing 9	protein-coding	+1s
1209	1117	31980744	Atp5l	14.8694	15.1802	15.0248	0.269473	0.806213	-1.24037	I_KnockIn_1Way down vs T_WT	-1.97851	1.28599	-0.310767	14.8694	27425	9	9|9 A5.2	Atp5l	ATP synthase, H+ transporting, mitochondrial F0 complex, subunit G	Atp5l	ATP synthase, H+ transporting, mitochondrial F0 complex, subunit G	protein-coding	-2s
592	1118	13507622	Sacm1l	15.911	15.8435	15.8773	0.269958	1.04785	1.04785	I_KnockIn_1Way up vs T_WT	-1.05622	1.15972	0.0674333	15.911	83493	9	9 74.08 cM|9 F	Sacm1l	SAC1 suppressor of actin mutations 1-like (yeast)	Sacm1l	SAC1 suppressor of actin mutations 1-like (yeast)	protein-coding	+0.5s
1280	1119	31982664	Itpa	15.9199	16.0449	15.9824	0.270093	0.917046	-1.09046	I_KnockIn_1Way down vs T_WT	-1.316	1.10672	-0.124933	15.9199	16434	2	2 F1|2 63.24 cM	Itpa	inosine triphosphatase (nucleoside triphosphate pyrophosphatase)	Itpa	inosine triphosphatase (nucleoside triphosphate pyrophosphatase)	protein-coding	-1s
2814	1120	270047485	9030624J02Rik	13.1627	12.6559	12.9093	0.270182	1.42086	1.42086	I_KnockIn_1Way up vs T_WT	-1.50907	3.04659	0.506767	13.1627	71517	7	7|7 F3	9030624J02Rik	RIKEN cDNA 9030624J02 gene	9030624J02Rik	RIKEN cDNA 9030624J02 gene	protein-coding	+3s
3139	1121	568908350	Ncl	15.5605	15.7503	15.6554	0.27029	0.876727	-1.14061	I_KnockIn_1Way down vs T_WT	-1.51788	1.16672	-0.1898	15.5605	17975	1	1 D|1 43.94 cM	Ncl	nucleolin	Ncl	nucleolin	protein-coding	-1s
1756	1122	110227381	Capns1	13.8612	14.0133	13.9373	0.270447	0.899898	-1.11124	I_KnockIn_1Way down vs T_WT	-1.39746	1.13169	-0.152167	13.8612	12336	7	7 B1|7 17.31 cM	Capns1	calpain, small subunit 1	Capns1	calpain, small subunit 1	protein-coding	-1s
1934	1123	124244070	Trim63	14.4765	14.5702	14.5234	0.270464	0.93716	-1.06705	I_KnockIn_1Way down vs T_WT	-1.22867	1.0791	-0.0936333	14.4765	433766	4	4|4 D3	Trim63	tripartite motif-containing 63	Trim63	tripartite motif-containing 63	protein-coding	-0.5s
3016	1124	498752597	Hbb-b1	13.5215	15.2191	14.3703	0.270945	0.308284	-3.24376	I_KnockIn_1Way down vs T_WT	-41.9616	3.98799	-1.69767	13.5215	15129	7	7 E3|7 54.85 cM	Hbb-b1	hemoglobin, beta adult major chain	Hbb-b1	hemoglobin, beta adult major chain	protein-coding	= -6s
1218	1125	31980912	Paf1	12.3279	11.9103	12.1191	0.271039	1.33577	1.33577	I_KnockIn_1Way up vs T_WT	-1.4056	2.50798	0.417667	12.3279	54624	7	7|7 A3	Paf1	Paf1, RNA polymerase II complex component	Paf1	Paf1, RNA polymerase II complex component	protein-coding	+2s
3188	1126	568912320	Itih5	13.3161	13.518	13.417	0.271086	0.869385	-1.15024	I_KnockIn_1Way down vs T_WT	-1.55984	1.17897	-0.201933	13.3161	209378	2	2|2 A1	Itih5	inter-alpha (globulin) inhibitor H5	Itih5	inter-alpha (globulin) inhibitor H5	protein-coding	-1s
439	1127	10946678	Drg2	14.2459	14.0795	14.1627	0.271101	1.12231	1.12231	I_KnockIn_1Way up vs T_WT	-1.14538	1.44269	0.166467	14.2459	13495	11	11 B2|11 37.81 cM	Drg2	developmentally regulated GTP binding protein 2	Drg2	developmentally regulated GTP binding protein 2	protein-coding	+1s
2254	1128	161086984	Ap2s1	12.8248	12.4825	12.6537	0.271277	1.26778	1.26778	I_KnockIn_1Way up vs T_WT	-1.32225	2.12519	0.3423	12.8248	232910	7	7|7 A2	Ap2s1	adaptor-related protein complex 2, sigma 1 subunit	Ap2s1	adaptor-related protein complex 2, sigma 1 subunit	protein-coding	+2s
2877	1129	295821212	Sfxn3	13.8184	14.0106	13.9145	0.271357	0.87531	-1.14245	I_KnockIn_1Way down vs T_WT	-1.52684	1.16982	-0.192133	13.8184	94280	19	19|19 D1	Sfxn3	sideroflexin 3	Sfxn3	sideroflexin 3	protein-coding	-1s
2674	1130	254588014	Etfdh	15.1853	15.3714	15.2783	0.271651	0.878979	-1.13768	I_KnockIn_1Way down vs T_WT	-1.50699	1.1643	-0.1861	15.1853	66841	3	3 E3|3 34.91 cM	Etfdh	electron transferring flavoprotein, dehydrogenase	Etfdh	electron transferring flavoprotein, dehydrogenase	protein-coding	-1s
2815	1131	270132345	Mtrf1	11.4255	11.7453	11.5854	0.272003	0.801162	-1.24819	I_KnockIn_1Way down vs T_WT	-2.02434	1.29934	-0.319833	11.4255	211253	14	14|14 D3	Mtrf1	mitochondrial translational release factor 1	Mtrf1	mitochondrial translational release factor 1	protein-coding	-2s
1020	1132	27754105	Ube2g1	14.2437	14.041	14.1424	0.272199	1.15088	1.15088	I_KnockIn_1Way up vs T_WT	-1.18073	1.5639	0.202733	14.2437	67128	11	11|11 B4	Ube2g1	ubiquitin-conjugating enzyme E2G 1	Ube2g1	ubiquitin-conjugating enzyme E2G 1	protein-coding	+1s
2588	1133	237874270	Galnt1	12.2139	11.8414	12.0276	0.272294	1.29459	1.29459	I_KnockIn_1Way up vs T_WT	-1.35714	2.27454	0.3725	12.2139	14423	18	18|18 B1	Galnt1	UDP-N-acetyl-alpha-D-galactosamine:polypeptide N-acetylgalactosaminyltransferase 1	Galnt1	UDP-N-acetyl-alpha-D-galactosamine:polypeptide N-acetylgalactosaminyltransferase 1	protein-coding	+2s
2188	1134	158937315	Akt2	14.8416	14.9716	14.9066	0.272813	0.913789	-1.09434	I_KnockIn_1Way down vs T_WT	-1.33268	1.1128	-0.130067	14.8416	11652	7	7 15.94 cM|7 B1	Akt2	thymoma viral proto-oncogene 2	Akt2	thymoma viral proto-oncogene 2	protein-coding	-1s
3965	1135	569001129	Mocs1	14.3494	14.4421	14.3957	0.272877	0.937723	-1.06641	I_KnockIn_1Way down vs T_WT	-1.22735	1.07923	-0.0927667	14.3494	56738	17	17|17 C	Mocs1	molybdenum cofactor synthesis 1	Mocs1	molybdenum cofactor synthesis 1	protein-coding	-0.5s
2747	1136	257196228	Maob	15.2847	15.4497	15.3672	0.273014	0.891908	-1.12119	I_KnockIn_1Way down vs T_WT	-1.43983	1.14538	-0.165033	15.2847	109731	X	X A1.2|X 11.88 cM	Maob	monoamine oxidase B	Maob	monoamine oxidase B	protein-coding	-1s
3416	1137	568938423	Trip6	13.0322	13.3228	13.1775	0.273017	0.817543	-1.22318	I_KnockIn_1Way down vs T_WT	-1.90018	1.27004	-0.290633	13.0322	22051	5	5|5 G2	Trip6	thyroid hormone receptor interactor 6	Trip6	thyroid hormone receptor interactor 6	protein-coding	-2s
904	1138	22122847	Hpdl	14.1484	14.2913	14.2198	0.273296	0.905655	-1.10417	I_KnockIn_1Way down vs T_WT	-1.37154	1.12495	-0.142967	14.1484	242642	4	4|4 D1	Hpdl	4-hydroxyphenylpyruvate dioxygenase-like	Hpdl	4-hydroxyphenylpyruvate dioxygenase-like	protein-coding	-1s
3437	1139	568940713	Lpcat3	14.2494	13.7134	13.9814	0.273331	1.44988	1.44988	I_KnockIn_1Way up vs T_WT	-1.55493	3.26869	0.535933	14.2494	14792	6	6 F2|6 59.17 cM	Lpcat3	lysophosphatidylcholine acyltransferase 3	Lpcat3	lysophosphatidylcholine acyltransferase 3	protein-coding	+3s
1114	1140	30794280	---	13.8081	15.5267	14.6674	0.273537	0.30385	-3.29109	I_KnockIn_1Way down vs T_WT	-44.6688	4.12406	-1.71857	13.8081	280717	---	---	---		---	---	Discontinued	= -6s
3177	1141	568911693	Lpgat1	15.7952	15.6851	15.7401	0.273802	1.07933	1.07933	I_KnockIn_1Way up vs T_WT	-1.09517	1.27581	0.110133	15.7952	226856	1	1|1 H6	Lpgat1	lysophosphatidylglycerol acyltransferase 1	Lpgat1	lysophosphatidylglycerol acyltransferase 1	protein-coding	+0.5s
3469	1142	568944119	Cmas	14.8002	14.5054	14.6528	0.273919	1.22669	1.22669	I_KnockIn_1Way up vs T_WT	-1.27562	1.9195	0.294767	14.8002	12764	6	6 G3|6 74.66 cM	Cmas	cytidine monophospho-N-acetylneuraminic acid synthetase	Cmas	cytidine monophospho-N-acetylneuraminic acid synthetase	protein-coding	+2s
1385	1143	37718993	Ppp2r5b	14.619	14.3309	14.4749	0.274009	1.22109	1.22109	I_KnockIn_1Way up vs T_WT	-1.26881	1.89186	0.288167	14.619	225849	19	19|19 A	Ppp2r5b	protein phosphatase 2, regulatory subunit B', beta	Ppp2r5b	protein phosphatase 2, regulatory subunit B', beta	protein-coding	+2s
1876	1144	117606270	Nme2	17.691	17.1899	17.4404	0.274026	1.41526	1.41526	I_KnockIn_1Way up vs T_WT	-1.51286	3.0302	0.501067	17.691	18103	11	11|11 C	Nme2	NME/NM23 nucleoside diphosphate kinase 2	Nme2	NME/NM23 nucleoside diphosphate kinase 2	protein-coding	+3s
2840	1145	283436178	Hnrnpc	15.365	15.5178	15.4414	0.274509	0.899503	-1.11173	I_KnockIn_1Way down vs T_WT	-1.40263	1.13488	-0.1528	15.365	15381	14	14 C2|14 26.79 cM	Hnrnpc	heterogeneous nuclear ribonucleoprotein C	Hnrnpc	heterogeneous nuclear ribonucleoprotein C	protein-coding	-1s
1151	1146	31543108	Lamp2	16.1752	16.4266	16.3009	0.274526	0.840081	-1.19036	I_KnockIn_1Way down vs T_WT	-1.7449	1.23144	-0.2514	16.1752	16784	X	X A3.3|X 22.67 cM	Lamp2	lysosomal-associated membrane protein 2	Lamp2	lysosomal-associated membrane protein 2	protein-coding	-2s
640	1147	17505206	Mrps18a	15.7461	15.9045	15.8253	0.274863	0.895998	-1.11607	I_KnockIn_1Way down vs T_WT	-1.42053	1.14042	-0.158433	15.7461	68565	17	17|17 C	Mrps18a	mitochondrial ribosomal protein S18A	Mrps18a	mitochondrial ribosomal protein S18A	protein-coding	-1s
326	1148	7305099	Sytl4	16.6731	17.1655	16.9193	0.275289	0.710825	-1.40682	I_KnockIn_1Way down vs T_WT	-2.97976	1.50559	-0.492433	16.6731	27359	X	X|X E3	Sytl4	synaptotagmin-like 4	Sytl4	synaptotagmin-like 4	protein-coding	-2s
2467	1149	225543185	Vwa5a	15.8108	15.9306	15.8707	0.275957	0.920315	-1.08658	I_KnockIn_1Way down vs T_WT	-1.30463	1.105	-0.1198	15.8108	67776	9	9|9 B	Vwa5a	von Willebrand factor A domain containing 5A	Vwa5a	von Willebrand factor A domain containing 5A	protein-coding	-0.5s
2936	1150	344925843	Atpaf1	15.5307	15.2043	15.3675	0.27601	1.25388	1.25388	I_KnockIn_1Way up vs T_WT	-1.31271	2.06387	0.3264	15.5307	230649	4	4|4 D1	Atpaf1	ATP synthase mitochondrial F1 complex assembly factor 1	Atpaf1	ATP synthase mitochondrial F1 complex assembly factor 1	protein-coding	+2s
2942	1151	355390287	Rbmxl1	15.1269	15.3029	15.2149	0.276137	0.885113	-1.1298	I_KnockIn_1Way down vs T_WT	-1.47837	1.15819	-0.176067	15.1269	19656	8	8|8 C1	Rbmxl1	RNA binding motif protein, X-linked like-1	Rbmxl1	RNA binding motif protein, X-linked like-1	protein-coding	-1s
1782	1152	110625961	Rpa2	14.45	14.5128	14.4814	0.276332	0.957404	-1.04449	I_KnockIn_1Way down vs T_WT	-1.14968	1.05383	-0.0628	14.45	19891	4	4|4 D2.3	Rpa2	replication protein A2	Rpa2	replication protein A2	protein-coding	-0.5s
649	1153	18034682	H13	13.3992	13.2918	13.3455	0.276642	1.07726	1.07726	I_KnockIn_1Way up vs T_WT	-1.09391	1.26947	0.107367	13.3992	14950	2	2 H1|2 75.41 cM	H13	histocompatibility 13	H13	histocompatibility 13	protein-coding	+0.5s
3159	1154	568910460	Enah	14.1822	14.3333	14.2577	0.276939	0.900564	-1.11042	I_KnockIn_1Way down vs T_WT	-1.39927	1.13483	-0.1511	14.1822	13800	1	1 H5|1 84.93 cM	Enah	enabled homolog (Drosophila)	Enah	enabled homolog (Drosophila)	protein-coding	-1s
1015	1155	27754054	Dcakd	15.4881	15.5656	15.5268	0.277021	0.947698	-1.05519	I_KnockIn_1Way down vs T_WT	-1.18808	1.06705	-0.0775	15.4881	68087	11	11|11 E1	Dcakd	dephospho-CoA kinase domain containing	Dcakd	dephospho-CoA kinase domain containing	protein-coding	-0.5s
3422	1156	568939244	Brca2	17.6062	17.4416	17.5239	0.278587	1.12088	1.12088	I_KnockIn_1Way up vs T_WT	-1.14893	1.44348	0.164633	17.6062	12190	5	5 G3|5 89.52 cM	Brca2	breast cancer 2, early onset	Brca2	breast cancer 2, early onset	protein-coding	+1s
222	1157	6754578	Cd93	14.3784	14.217	14.2977	0.278707	1.11832	1.11832	I_KnockIn_1Way up vs T_WT	-1.14582	1.433	0.161333	14.3784	17064	2	2 G3|2 73.48 cM	Cd93	CD93 antigen	Cd93	CD93 antigen	protein-coding	+1s
1358	1158	34328471	Rala	15.5552	15.1862	15.3707	0.278978	1.29152	1.29152	I_KnockIn_1Way up vs T_WT	-1.36582	2.27821	0.369067	15.5552	56044	13	13 6.05 cM|13 A3.1	Rala	v-ral simian leukemia viral oncogene A (ras related)	Rala	v-ral simian leukemia viral oncogene A (ras related)	protein-coding	+2s
3647	1159	568964002	Golga4	14.7096	14.778	14.7438	0.279043	0.953739	-1.0485	I_KnockIn_1Way down vs T_WT	-1.16471	1.05944	-0.0683333	14.7096	54214	9	9|9 F3	Golga4	golgi autoantigen, golgin subfamily a, 4	Golga4	golgi autoantigen, golgin subfamily a, 4	protein-coding	-0.5s
1687	1160	85701616	Myzap	14.3723	14.527	14.4497	0.279105	0.898298	-1.11322	I_KnockIn_1Way down vs T_WT	-1.41239	1.13972	-0.154733	14.3723	102371	9	9|9 D	Myzap	myocardial zonula adherens protein	Myzap	myocardial zonula adherens protein	protein-coding	-1s
2717	1161	255522935	Nlrx1	15.1674	15.3577	15.2625	0.279591	0.876444	-1.14097	I_KnockIn_1Way down vs T_WT	-1.52947	1.17487	-0.190267	15.1674	270151	9	9|9 A5.2	Nlrx1	NLR family member X1	Nlrx1	NLR family member X1	protein-coding	-1s
2249	1162	161016833	Dpep1	14.6627	14.4033	14.533	0.279655	1.19698	1.19698	I_KnockIn_1Way up vs T_WT	-1.2458	1.78493	0.2594	14.6627	13479	8	8 E1|8 72.08 cM	Dpep1	dipeptidase 1 (renal)	Dpep1	dipeptidase 1 (renal)	protein-coding	+2s
2865	1163	295054266	Sptan1	14.9395	14.7207	14.8301	0.280179	1.16379	1.16379	I_KnockIn_1Way up vs T_WT	-1.20422	1.63102	0.218833	14.9395	20740	2	2 B|2 20.93 cM	Sptan1	spectrin alpha, non-erythrocytic 1	Sptan1	spectrin alpha, non-erythrocytic 1	protein-coding	+1s
4115	1164	582117511	Tns1	15.0739	15.4123	15.2431	0.280732	0.790918	-1.26435	I_KnockIn_1Way down vs T_WT	-2.13229	1.33386	-0.3384	15.0739	21961	1	1 C3|1 38.17 cM	Tns1	tensin 1	Tns1	tensin 1	protein-coding	-2s
2954	1165	357588429	Phyhd1	16.8709	16.7388	16.8048	0.28086	1.09594	1.09594	I_KnockIn_1Way up vs T_WT	-1.11916	1.3442	0.132167	16.8709	227696	2	2|2 B	Phyhd1	phytanoyl-CoA dioxygenase domain containing 1	Phyhd1	phytanoyl-CoA dioxygenase domain containing 1	protein-coding	+1s
2874	1166	295444883	Tnfaip8	13.5548	13.3033	13.4291	0.281379	1.1905	1.1905	I_KnockIn_1Way up vs T_WT	-1.23957	1.75683	0.251567	13.5548	106869	18	18|18 D1	Tnfaip8	tumor necrosis factor, alpha-induced protein 8	Tnfaip8	tumor necrosis factor, alpha-induced protein 8	protein-coding	+2s
3181	1167	568911946	Cr1l	11.7683	11.9635	11.8659	0.281587	0.873452	-1.14488	I_KnockIn_1Way down vs T_WT	-1.54868	1.18151	-0.1952	11.7683	12946	1	1 H6|1 98.43 cM	Cr1l	complement component (3b/4b) receptor 1-like	Cr1l	complement component (3b/4b) receptor 1-like	protein-coding	-1s
2306	1168	164663791	Prkca	14.5625	14.7146	14.6386	0.281729	0.89996	-1.11116	I_KnockIn_1Way down vs T_WT	-1.40611	1.13885	-0.152067	14.5625	18750	11	11 E1|11 70.8 cM	Prkca	protein kinase C, alpha	Prkca	protein kinase C, alpha	protein-coding	-1s
3966	1169	569001183	Plin4	15.9238	16.0632	15.9935	0.28206	0.907918	-1.10142	I_KnockIn_1Way down vs T_WT	-1.36689	1.12675	-0.139367	15.9238	57435	17	17|17 D	Plin4	perilipin 4	Plin4	perilipin 4	protein-coding	-1s
167	1170	6753244	Calm1	14.641	15.0908	14.8659	0.282327	0.732127	-1.36588	I_KnockIn_1Way down vs T_WT	-2.74349	1.47054	-0.449833	14.641	12313	12	12|12 E	Calm1	calmodulin 1	Calm1	calmodulin 1	protein-coding	-2s
2633	1171	247269929	Ces1c	16.6472	16.2795	16.4633	0.282338	1.29029	1.29029	I_KnockIn_1Way up vs T_WT	-1.37058	2.28183	0.3677	16.6472	13884	8	8 C5|8 44.99 cM	Ces1c	carboxylesterase 1C	Ces1c	carboxylesterase 1C	protein-coding	+2s
2347	1172	167900464	Fnbp1l	14.0773	13.9454	14.0114	0.282386	1.09576	1.09576	I_KnockIn_1Way up vs T_WT	-1.11978	1.34451	0.131933	14.0773	214459	3	3|3 G1	Fnbp1l	formin binding protein 1-like	Fnbp1l	formin binding protein 1-like	protein-coding	+1s
3297	1173	568924421	Rapgef2	13.456	13.6551	13.5556	0.28246	0.871114	-1.14796	I_KnockIn_1Way down vs T_WT	-1.56318	1.1862	-0.199067	13.456	76089	3	3|3 E3	Rapgef2	Rap guanine nucleotide exchange factor (GEF) 2	Rapgef2	Rap guanine nucleotide exchange factor (GEF) 2	protein-coding	-1s
2217	1174	160333722	Snta1	14.5817	14.7992	14.6905	0.282715	0.860055	-1.16272	I_KnockIn_1Way down vs T_WT	-1.62953	1.20536	-0.2175	14.5817	20648	2	2 H1|2 76.52 cM	Snta1	syntrophin, acidic 1	Snta1	syntrophin, acidic 1	protein-coding	-1s
3172	1175	568911191	Dcaf6	13.8725	13.7283	13.8004	0.28295	1.10512	1.10512	I_KnockIn_1Way up vs T_WT	-1.13197	1.38246	0.1442	13.8725	74106	1	1|1 H2	Dcaf6	DDB1 and CUL4 associated factor 6	Dcaf6	DDB1 and CUL4 associated factor 6	protein-coding	+1s
2420	1176	197333728	Isoc2a	13.7348	13.9079	13.8214	0.283043	0.886914	-1.1275	I_KnockIn_1Way down vs T_WT	-1.47536	1.16055	-0.173133	13.7348	664994	7	7|7 A1	Isoc2a	isochorismatase domain containing 2a	Isoc2a	isochorismatase domain containing 2a	protein-coding	-1s
1602	1177	71361676	Cfhr2	16.3973	16.2648	16.3311	0.283219	1.09619	1.09619	I_KnockIn_1Way up vs T_WT	-1.12079	1.34678	0.1325	16.3973	545366	1	1|1 F	Cfhr2	complement factor H-related 2	Cfhr2	complement factor H-related 2	protein-coding	+1s
1677	1178	84872191	Ptplb	13.6936	14.1017	13.8977	0.283443	0.75358	-1.327	I_KnockIn_1Way down vs T_WT	-2.50294	1.42138	-0.408167	13.6936	70757	16	16|16 B3	Ptplb	3-hydroxyacyl-CoA dehydratase 2	Hacd2	3-hydroxyacyl-CoA dehydratase 2	protein-coding	-2s
2113	1179	153791853	Myl2	15.4939	15.6723	15.5831	0.283502	0.883682	-1.13163	I_KnockIn_1Way down vs T_WT	-1.49338	1.16617	-0.1784	15.4939	17906	5	5|5 F	Myl2	myosin, light polypeptide 2, regulatory, cardiac, slow	Myl2	myosin, light polypeptide 2, regulatory, cardiac, slow	protein-coding	-1s
4034	1180	569007910	Rbm20	14.0399	14.2421	14.141	0.283559	0.869184	-1.1505	I_KnockIn_1Way down vs T_WT	-1.57576	1.19046	-0.202267	14.0399	73713	19	19|19 D2	Rbm20	RNA binding motif protein 20	Rbm20	RNA binding motif protein 20	protein-coding	-1s
1855	1181	115511018	Usp9x	14.7075	14.7646	14.7361	0.283698	0.961172	-1.0404	I_KnockIn_1Way down vs T_WT	-1.1371	1.05051	-0.0571333	14.7075	22284	X	X A1.1|X 7.95 cM	Usp9x	ubiquitin specific peptidase 9, X chromosome	Usp9x	ubiquitin specific peptidase 9, X chromosome	protein-coding	-0.5s
181	1182	6753530	Cryab	13.8469	14.0115	13.9292	0.28405	0.892176	-1.12086	I_KnockIn_1Way down vs T_WT	-1.44826	1.15278	-0.1646	13.8469	12955	9	9 A5.3|9 27.75 cM	Cryab	crystallin, alpha B	Cryab	crystallin, alpha B	protein-coding	-1s
2208	1183	160333276	Itsn1	14.168	13.9609	14.0645	0.284186	1.15437	1.15437	I_KnockIn_1Way up vs T_WT	-1.19601	1.59376	0.2071	14.168	16443	16	16|16 C3.3-C4	Itsn1	intersectin 1 (SH3 domain protein 1A)	Itsn1	intersectin 1 (SH3 domain protein 1A)	protein-coding	+1s
1040	1184	28570174	Cpq	15.1623	15.0479	15.1051	0.28461	1.08257	1.08257	I_KnockIn_1Way up vs T_WT	-1.10419	1.29408	0.114467	15.1623	54381	15	15|15 B3.2	Cpq	carboxypeptidase Q	Cpq	carboxypeptidase Q	protein-coding	+0.5s
457	1185	12331398	Scamp2	14.5571	14.3443	14.4507	0.284738	1.15896	1.15896	I_KnockIn_1Way up vs T_WT	-1.20249	1.61517	0.212833	14.5571	24044	9	9|9 B	Scamp2	secretory carrier membrane protein 2	Scamp2	secretory carrier membrane protein 2	protein-coding	+1s
2820	1186	281182477	Dynll2	18.3299	18.6442	18.487	0.285138	0.804204	-1.24347	I_KnockIn_1Way down vs T_WT	-2.03122	1.31368	-0.314367	18.3299	68097	11	11|11 C	Dynll2	dynein light chain LC8-type 2	Dynll2	dynein light chain LC8-type 2	protein-coding	-2s
425	1187	9910272	Hspb3	14.9957	14.8078	14.9017	0.285188	1.1391	1.1391	I_KnockIn_1Way up vs T_WT	-1.17716	1.52744	0.1879	14.9957	56534	13	13|13 D2.2	Hspb3	heat shock protein 3	Hspb3	heat shock protein 3	protein-coding	+1s
47	1188	6678339	Thbd	15.3028	15.4616	15.3822	0.285477	0.895749	-1.11638	I_KnockIn_1Way down vs T_WT	-1.43081	1.14803	-0.158833	15.3028	21824	2	2 G3|2 73.45 cM	Thbd	thrombomodulin	Thbd	thrombomodulin	protein-coding	-1s
334	1189	7305375	Pdk4	15.5373	15.3216	15.4294	0.285953	1.16129	1.16129	I_KnockIn_1Way up vs T_WT	-1.2067	1.62737	0.215733	15.5373	27273	6	6 A1|6 2.06 cM	Pdk4	pyruvate dehydrogenase kinase, isoenzyme 4	Pdk4	pyruvate dehydrogenase kinase, isoenzyme 4	protein-coding	+1s
1587	1190	70778812	Tmem65	17.0125	16.7619	16.8872	0.285969	1.18967	1.18967	I_KnockIn_1Way up vs T_WT	-1.24389	1.76051	0.250567	17.0125	74868	15	15|15 D1	Tmem65	transmembrane protein 65	Tmem65	transmembrane protein 65	protein-coding	+2s
2639	1191	251823939	Hhatl	15.4887	15.8178	15.6532	0.286364	0.796033	-1.25623	I_KnockIn_1Way down vs T_WT	-2.10301	1.33261	-0.3291	15.4887	74770	9	9|9 F4	Hhatl	hedgehog acyltransferase-like	Hhatl	hedgehog acyltransferase-like	protein-coding	-2s
1546	1192	61657921	Kif5b	14.9546	14.8699	14.9123	0.286508	1.06049	1.06049	I_KnockIn_1Way up vs T_WT	-1.07678	1.21099	0.0847333	14.9546	16573	18	18 A2-B1|18 4.46 cM	Kif5b	kinesin family member 5B	Kif5b	kinesin family member 5B	protein-coding	+0.5s
639	1193	17298686	Pip4k2c	13.6937	13.5038	13.5988	0.286644	1.14066	1.14066	I_KnockIn_1Way up vs T_WT	-1.18041	1.53583	0.189867	13.6937	117150	10	10|10 D3	Pip4k2c	phosphatidylinositol-5-phosphate 4-kinase, type II, gamma	Pip4k2c	phosphatidylinositol-5-phosphate 4-kinase, type II, gamma	protein-coding	+1s
1963	1194	124486747	Agl	15.1192	15.1795	15.1494	0.286749	0.959087	-1.04266	I_KnockIn_1Way down vs T_WT	-1.14593	1.05408	-0.0602667	15.1192	77559	3	3|3 G1	Agl	amylo-1,6-glucosidase, 4-alpha-glucanotransferase	Agl	amylo-1,6-glucosidase, 4-alpha-glucanotransferase	protein-coding	-0.5s
1779	1195	110625912	Rell1	14.776	14.6711	14.7235	0.287112	1.07544	1.07544	I_KnockIn_1Way up vs T_WT	-1.0962	1.26785	0.104933	14.776	100532	5	5|5 C3.1	Rell1	RELT-like 1	Rell1	RELT-like 1	protein-coding	+0.5s
577	1196	13386014	Emc4	12.9639	13.1544	13.0592	0.287478	0.876261	-1.14121	I_KnockIn_1Way down vs T_WT	-1.53919	1.18184	-0.190567	12.9639	68032	2	2|2 E4	Emc4	ER membrane protein complex subunit 4	Emc4	ER membrane protein complex subunit 4	protein-coding	-1s
1409	1197	40254507	Pgp	14.6523	14.4743	14.5633	0.28758	1.13131	1.13131	I_KnockIn_1Way up vs T_WT	-1.16897	1.49614	0.178	14.6523	67078	17	17|17 A3.3	Pgp	phosphoglycolate phosphatase	Pgp	phosphoglycolate phosphatase	protein-coding	+1s
1043	1198	28827824	Emc3	12.1506	12.3874	12.269	0.287866	0.848606	-1.1784	I_KnockIn_1Way down vs T_WT	-1.70968	1.2312	-0.236833	12.1506	66087	6	6|6 E3	Emc3	ER membrane protein complex subunit 3	Emc3	ER membrane protein complex subunit 3	protein-coding	-1s
3898	1199	568993321	Mettl7a1	16.8761	16.8584	16.8672	0.288316	1.0123	1.0123	I_KnockIn_1Way up vs T_WT	-1.01564	1.04077	0.0176333	16.8761	70152	15	15|15 F3	Mettl7a1	methyltransferase like 7A1	Mettl7a1	methyltransferase like 7A1	protein-coding	+0.5s
1727	1200	90903235	Gpx4	15.2603	15.1108	15.1855	0.2884	1.10916	1.10916	I_KnockIn_1Way up vs T_WT	-1.14061	1.40322	0.149467	15.2603	625249	10	10 C1|10 39.72 cM	Gpx4	glutathione peroxidase 4	Gpx4	glutathione peroxidase 4	protein-coding	+1s
849	1201	21624609	Bphl	16.0342	16.0768	16.0555	0.288595	0.970904	-1.02997	I_KnockIn_1Way down vs T_WT	-1.1014	1.03824	-0.0426	16.0342	68021	13	13|13 A4	Bphl	biphenyl hydrolase-like (serine hydrolase, breast epithelial mucin-associated antigen)	Bphl	biphenyl hydrolase-like (serine hydrolase, breast epithelial mucin-associated antigen)	protein-coding	-0.5s
500	1202	13384700	Txndc12	14.0452	14.3342	14.1897	0.288801	0.81845	-1.22182	I_KnockIn_1Way down vs T_WT	-1.92618	1.29027	-0.289033	14.0452	66073	4	4|4 C7	Txndc12	thioredoxin domain containing 12 (endoplasmic reticulum)	Txndc12	thioredoxin domain containing 12 (endoplasmic reticulum)	protein-coding	-2s
2008	1203	126090932	Nop56	14.9293	14.8141	14.8717	0.288832	1.08313	1.08313	I_KnockIn_1Way up vs T_WT	-1.10693	1.29861	0.1152	14.9293	67134	2	2|2 F3	Nop56	NOP56 ribonucleoprotein	Nop56	NOP56 ribonucleoprotein	protein-coding	+0.5s
68	1204	6679082	Nmt1	14.8492	14.7121	14.7806	0.289059	1.09964	1.09964	I_KnockIn_1Way up vs T_WT	-1.12858	1.3647	0.137033	14.8492	18107	11	11|11 D	Nmt1	N-myristoyltransferase 1	Nmt1	N-myristoyltransferase 1	protein-coding	+1s
192	1205	6753798	F2	16.9579	16.6674	16.8127	0.289141	1.22306	1.22306	I_KnockIn_1Way up vs T_WT	-1.29243	1.93332	0.2905	16.9579	14061	2	2 E1|2 50.63 cM	F2	coagulation factor II	F2	coagulation factor II	protein-coding	+2s
2476	1206	225543548	Murc	15.5479	15.4636	15.5058	0.28927	1.06012	1.06012	I_KnockIn_1Way up vs T_WT	-1.07726	1.21069	0.0842333	15.5479	68016	4	4|4 B2	Murc	muscle-related coiled-coil protein	Murc	muscle-related coiled-coil protein	protein-coding	+0.5s
136	1207	6680924	Cfl1	15.8826	15.4479	15.6653	0.289306	1.35163	1.35163	I_KnockIn_1Way up vs T_WT	-1.46833	2.6825	0.4347	15.8826	12631	19	19|19 A	Cfl1	cofilin 1, non-muscle	Cfl1	cofilin 1, non-muscle	protein-coding	+2s
3276	1208	568921736	Col11a1	13.8466	15.3864	14.6165	0.289377	0.343949	-2.90741	I_KnockIn_1Way down vs T_WT	-32.9682	3.90017	-1.53973	13.8466	12814	3	3 F3|3 49.35 cM	Col11a1	collagen, type XI, alpha 1	Col11a1	collagen, type XI, alpha 1	protein-coding	= -6s
1474	1209	49274606	Ppfibp1	12.5894	12.7248	12.6571	0.289392	0.910417	-1.0984	I_KnockIn_1Way down vs T_WT	-1.35988	1.12715	-0.1354	12.5894	67533	6	6|6 G3	Ppfibp1	PTPRF interacting protein, binding protein 1 (liprin beta 1)	Ppfibp1	PTPRF interacting protein, binding protein 1 (liprin beta 1)	protein-coding	-1s
3506	1210	568949551	Dmbt1	13.2001	14.44	13.8201	0.289607	0.423392	-2.36188	I_KnockIn_1Way down vs T_WT	-16.7101	2.99547	-1.23993	13.2001	12945	7	7|7 F4	Dmbt1	deleted in malignant brain tumors 1	Dmbt1	deleted in malignant brain tumors 1	protein-coding	-6s
584	1211	13386096	Ndufb2	12.444	13.0255	12.7348	0.289917	0.668284	-1.49637	I_KnockIn_1Way down vs T_WT	-3.74813	1.67393	-0.581467	12.444	68198	6	6|6 B1	Ndufb2	NADH dehydrogenase (ubiquinone) 1 beta subcomplex, 2	Ndufb2	NADH dehydrogenase (ubiquinone) 1 beta subcomplex, 2	protein-coding	-3s
2878	1212	296010803	Txnrd3	14.8529	14.9754	14.9141	0.290622	0.918573	-1.08864	I_KnockIn_1Way down vs T_WT	-1.32149	1.11504	-0.122533	14.8529	232223	6	6|6 D1	Txnrd3	thioredoxin reductase 3	Txnrd3	thioredoxin reductase 3	protein-coding	-0.5s
3881	1213	568991739	Prkag1	15.0938	14.8332	14.9635	0.2908	1.19798	1.19798	I_KnockIn_1Way up vs T_WT	-1.26082	1.80947	0.2606	15.0938	19082	15	15 F1|15 54.73 cM	Prkag1	protein kinase, AMP-activated, gamma 1 non-catalytic subunit	Prkag1	protein kinase, AMP-activated, gamma 1 non-catalytic subunit	protein-coding	+2s
2694	1214	254826716	Atl3	14.5162	14.3606	14.4384	0.290921	1.11394	1.11394	I_KnockIn_1Way up vs T_WT	-1.14857	1.4252	0.155667	14.5162	109168	19	19|19 A	Atl3	atlastin GTPase 3	Atl3	atlastin GTPase 3	protein-coding	+1s
2881	1215	298231198	Nup35	14.1371	14.2849	14.211	0.291129	0.902647	-1.10785	I_KnockIn_1Way down vs T_WT	-1.39997	1.14065	-0.147767	14.1371	69482	2	2|2 C3	Nup35	nucleoporin 35	Nup35	nucleoporin 35	protein-coding	-1s
3441	1216	568941390	Tia1	13.0097	13.2733	13.1415	0.29127	0.833026	-1.20044	I_KnockIn_1Way down vs T_WT	-1.82259	1.26475	-0.263567	13.0097	21841	6	6|6 D2	Tia1	cytotoxic granule-associated RNA binding protein 1	Tia1	cytotoxic granule-associated RNA binding protein 1	protein-coding	-2s
3197	1217	568913398	Camsap1	12.9277	13.1884	13.058	0.291324	0.834721	-1.198	I_KnockIn_1Way down vs T_WT	-1.81055	1.26152	-0.260633	12.9277	227634	2	2|2 A3	Camsap1	calmodulin regulated spectrin-associated protein 1	Camsap1	calmodulin regulated spectrin-associated protein 1	protein-coding	-2s
1532	1218	58037481	Scfd1	14.1433	13.9427	14.043	0.291993	1.14918	1.14918	I_KnockIn_1Way up vs T_WT	-1.1964	1.57997	0.2006	14.1433	76983	12	12|12 C1	Scfd1	Sec1 family domain containing 1	Scfd1	Sec1 family domain containing 1	protein-coding	+1s
3789	1219	568979644	Fbln5	14.4168	14.7513	14.584	0.292135	0.793059	-1.26094	I_KnockIn_1Way down vs T_WT	-2.1445	1.34877	-0.3345	14.4168	23876	12	12|12 F1	Fbln5	fibulin 5	Fbln5	fibulin 5	protein-coding	-2s
1542	1220	61651673	Stt3b	15.6685	15.4935	15.581	0.292351	1.12896	1.12896	I_KnockIn_1Way up vs T_WT	-1.16961	1.49074	0.175	15.6685	68292	9	9|9 F3	Stt3b	STT3, subunit of the oligosaccharyltransferase complex, homolog B (S. cerevisiae)	Stt3b	STT3, subunit of the oligosaccharyltransferase complex, homolog B (S. cerevisiae)	protein-coding	+1s
1434	1221	42794773	Lcmt1	15.1901	15.2153	15.2027	0.292353	0.982684	-1.01762	I_KnockIn_1Way down vs T_WT	-1.05918	1.02282	-0.0252	15.1901	30949	7	7|7 F3	Lcmt1	leucine carboxyl methyltransferase 1	Lcmt1	leucine carboxyl methyltransferase 1	protein-coding	-0.5s
4008	1222	569005792	Ssh3	13.3442	13.4319	13.388	0.292829	0.941044	-1.06265	I_KnockIn_1Way down vs T_WT	-1.22162	1.08182	-0.0876667	13.3442	245857	19	19|19 A	Ssh3	slingshot homolog 3 (Drosophila)	Ssh3	slingshot homolog 3 (Drosophila)	protein-coding	-0.5s
301	1223	6996911	Ass1	14.7044	15.0433	14.8738	0.293216	0.790626	-1.26482	I_KnockIn_1Way down vs T_WT	-2.16933	1.35602	-0.338933	14.7044	11898	2	2 B|2 21.81 cM	Ass1	argininosuccinate synthetase 1	Ass1	argininosuccinate synthetase 1	protein-coding	-2s
658	1224	18152793	Pdhb	14.8929	15.0533	14.9731	0.293432	0.894736	-1.11765	I_KnockIn_1Way down vs T_WT	-1.44308	1.15526	-0.160467	14.8929	68263	14	14|14 A1	Pdhb	pyruvate dehydrogenase (lipoamide) beta	Pdhb	pyruvate dehydrogenase (lipoamide) beta	protein-coding	-1s
2252	1225	161086898	Cacna2d1	15.7669	15.9172	15.8421	0.29368	0.901063	-1.1098	I_KnockIn_1Way down vs T_WT	-1.41013	1.14491	-0.1503	15.7669	12293	5	5 A2|5 6.56 cM	Cacna2d1	calcium channel, voltage-dependent, alpha2/delta subunit 1	Cacna2d1	calcium channel, voltage-dependent, alpha2/delta subunit 1	protein-coding	-1s
2863	1226	294862286	Ak4	15.7304	15.9173	15.8239	0.293807	0.878491	-1.13832	I_KnockIn_1Way down vs T_WT	-1.53336	1.18337	-0.1869	15.7304	11639	4	4 C6|4 46.84 cM	Ak4	adenylate kinase 4	Ak4	adenylate kinase 4	protein-coding	-1s
2777	1227	261862339	Rbm3	14.0419	14.3284	14.1852	0.293866	0.819908	-1.21965	I_KnockIn_1Way down vs T_WT	-1.92562	1.2945	-0.286467	14.0419	19652	X	X A1.1|X 3.68 cM	Rbm3	RNA binding motif protein 3	Rbm3	RNA binding motif protein 3	protein-coding	-2s
875	1228	21704174	Spon1	14.7089	14.9496	14.8293	0.293871	0.846335	-1.18157	I_KnockIn_1Way down vs T_WT	-1.73424	1.24221	-0.2407	14.7089	233744	7	7|7 F1	Spon1	spondin 1, (f-spondin) extracellular matrix protein	Spon1	spondin 1, (f-spondin) extracellular matrix protein	protein-coding	-1s
228	1229	6754772	Myd88	13.2173	13.0423	13.1298	0.293992	1.12896	1.12896	I_KnockIn_1Way up vs T_WT	-1.1709	1.49238	0.175	13.2173	17874	9	9 F3|9 71.33 cM	Myd88	myeloid differentiation primary response gene 88	Myd88	myeloid differentiation primary response gene 88	protein-coding	+1s
696	1230	19527078	Fgg	15.9462	15.5886	15.7674	0.294116	1.28126	1.28126	I_KnockIn_1Way up vs T_WT	-1.38062	2.26647	0.357567	15.9462	99571	3	3 E3|3 36.94 cM	Fgg	fibrinogen gamma chain	Fgg	fibrinogen gamma chain	protein-coding	+2s
3465	1231	568943148	Immt	11.9155	11.5672	11.7414	0.2942	1.27309	1.27309	I_KnockIn_1Way up vs T_WT	-1.36932	2.21933	0.348333	11.9155	76614	6	6|6 C3	Immt	inner membrane protein, mitochondrial	Immt	inner membrane protein, mitochondrial	protein-coding	+2s
274	1232	6755566	Slc9a3r1	11.5446	11.1417	11.3431	0.294298	1.32222	1.32222	I_KnockIn_1Way up vs T_WT	-1.43873	2.5153	0.402967	11.5446	26941	11	11|11 E2	Slc9a3r1	solute carrier family 9 (sodium/hydrogen exchanger), member 3 regulator 1	Slc9a3r1	solute carrier family 9 (sodium/hydrogen exchanger), member 3 regulator 1	protein-coding	+2s
1150	1233	31542970	Hspb7	15.1987	15.3082	15.2535	0.294734	0.926931	-1.07883	I_KnockIn_1Way down vs T_WT	-1.28499	1.10407	-0.109467	15.1987	29818	4	4|4 E1	Hspb7	heat shock protein family, member 7 (cardiovascular)	Hspb7	heat shock protein family, member 7 (cardiovascular)	protein-coding	-0.5s
2376	1234	170932556	Oxnad1	16.6126	16.3264	16.4695	0.294963	1.21945	1.21945	I_KnockIn_1Way up vs T_WT	-1.29578	1.92691	0.286233	16.6126	218885	14	14|14 B	Oxnad1	oxidoreductase NAD-binding domain containing 1	Oxnad1	oxidoreductase NAD-binding domain containing 1	protein-coding	+2s
3790	1235	568980026	Map4k5	15.109	14.7497	14.9293	0.295106	1.2828	1.2828	I_KnockIn_1Way up vs T_WT	-1.38466	2.27858	0.3593	15.109	399510	12	12|12 C3	Map4k5	mitogen-activated protein kinase kinase kinase kinase 5	Map4k5	mitogen-activated protein kinase kinase kinase kinase 5	protein-coding	+2s
3804	1236	568981804	Mtr	12.1841	12.4329	12.3085	0.295286	0.841616	-1.18819	I_KnockIn_1Way down vs T_WT	-1.76892	1.25296	-0.248767	12.1841	238505	13	13 A1|13 4.52 cM	Mtr	5-methyltetrahydrofolate-homocysteine methyltransferase	Mtr	5-methyltetrahydrofolate-homocysteine methyltransferase	protein-coding	-2s
668	1237	18859587	Ppp1r2	15.3465	15.4775	15.412	0.295564	0.91324	-1.095	I_KnockIn_1Way down vs T_WT	-1.35032	1.12618	-0.130933	15.3465	66849	16	16 B2|16 21.41 cM	Ppp1r2	protein phosphatase 1, regulatory (inhibitor) subunit 2	Ppp1r2	protein phosphatase 1, regulatory (inhibitor) subunit 2	protein-coding	-1s
1192	1238	31560653	Pfkl	15.0201	15.1272	15.0737	0.295623	0.928452	-1.07706	I_KnockIn_1Way down vs T_WT	-1.27851	1.10211	-0.1071	15.0201	18641	10	10 C1|10 39.72 cM	Pfkl	phosphofructokinase, liver, B-type	Pfkl	phosphofructokinase, liver, B-type	protein-coding	-0.5s
2486	1239	225703110	Mepe	15.9219	15.3798	15.6509	0.295908	1.45612	1.45612	I_KnockIn_1Way up vs T_WT	-1.63679	3.47049	0.542133	15.9219	94111	5	5|5 E4	Mepe	matrix extracellular phosphoglycoprotein with ASARM motif (bone)	Mepe	matrix extracellular phosphoglycoprotein with ASARM motif (bone)	protein-coding	+3s
3446	1240	568941803	Uroc1	15.0528	14.7438	14.8983	0.295916	1.23885	1.23885	I_KnockIn_1Way up vs T_WT	-1.32426	2.03241	0.309	15.0528	243537	6	6|6 D1	Uroc1	urocanase domain containing 1	Uroc1	urocanase domain containing 1	protein-coding	+2s
1625	1241	76677922	Thnsl2	15.0883	14.8642	14.9763	0.295949	1.1681	1.1681	I_KnockIn_1Way up vs T_WT	-1.22603	1.67287	0.224167	15.0883	232078	6	6|6 C1	Thnsl2	threonine synthase-like 2 (bacterial)	Thnsl2	threonine synthase-like 2 (bacterial)	protein-coding	+1s
506	1242	13384810	Acyp1	15.4598	15.2377	15.3488	0.296124	1.16646	1.16646	I_KnockIn_1Way up vs T_WT	-1.22394	1.66533	0.222133	15.4598	66204	12	12|12 D2	Acyp1	acylphosphatase 1, erythrocyte (common) type	Acyp1	acylphosphatase 1, erythrocyte (common) type	protein-coding	+1s
3069	1243	568889869	LOC102641678	15.9524	16.1009	16.0267	0.296206	0.902188	-1.10842	I_KnockIn_1Way down vs T_WT	-1.40636	1.1447	-0.1485	15.9524	102641678	3	-	LOC102641678	ATP synthase subunit O, mitochondrial	-	-	protein-coding	-1s
746	1244	21311939	Cmtr1	14.4766	14.2259	14.3513	0.296351	1.18978	1.18978	I_KnockIn_1Way up vs T_WT	-1.25644	1.7786	0.2507	14.4766	74157	17	17|17 A3.3	Cmtr1	cap methyltransferase 1	Cmtr1	cap methyltransferase 1	protein-coding	+2s
435	1245	10946578	Tmsb4x	15.6489	16.0487	15.8488	0.296444	0.757963	-1.31933	I_KnockIn_1Way down vs T_WT	-2.50537	1.43936	-0.3998	15.6489	19241	X	X F5|X 78.28 cM	Tmsb4x	thymosin, beta 4, X chromosome	Tmsb4x	thymosin, beta 4, X chromosome	protein-coding	-2s
135	1246	6680908	Cdk5	15.1052	15.0005	15.0528	0.29658	1.07525	1.07525	I_KnockIn_1Way up vs T_WT	-1.1001	1.27188	0.104667	15.1052	12568	5	5 A3-B1|5 11.73 cM	Cdk5	cyclin-dependent kinase 5	Cdk5	cyclin-dependent kinase 5	protein-coding	+0.5s
3673	1247	568966353	Lims1	16.38	16.2535	16.3167	0.296693	1.09167	1.09167	I_KnockIn_1Way up vs T_WT	-1.12231	1.3375	0.126533	16.38	110829	10	10 B4|10 29.31 cM	Lims1	LIM and senescent cell antigen-like domains 1	Lims1	LIM and senescent cell antigen-like domains 1	protein-coding	+1s
3137	1248	568908204	Eif2d	14.8018	14.7156	14.7587	0.296957	1.06157	1.06157	I_KnockIn_1Way up vs T_WT	-1.08187	1.2192	0.0862	14.8018	16865	1	1 56.9 cM|1 F	Eif2d	eukaryotic translation initiation factor 2D	Eif2d	eukaryotic translation initiation factor 2D	protein-coding	+0.5s
2140	1249	157364980	Cyp3a59	16.2227	16.4309	16.3268	0.296971	0.865637	-1.15522	I_KnockIn_1Way down vs T_WT	-1.61386	1.20931	-0.208167	16.2227	100041449	5	5 G3|5	Cyp3a59	cytochrome P450, family 3, subfamily a, polypeptide 59	Cyp3a59	cytochrome P450, family 3, subfamily a, polypeptide 59	protein-coding	-1s
3763	1250	568976122	Rptor	11.8538	12.1122	11.983	0.297033	0.835995	-1.19618	I_KnockIn_1Way down vs T_WT	-1.81171	1.26618	-0.258433	11.8538	74370	11	11|11 E2	Rptor	regulatory associated protein of MTOR, complex 1	Rptor	regulatory associated protein of MTOR, complex 1	protein-coding	-2s
3013	1251	485836844	Itga6	15.4599	15.5875	15.5237	0.297058	0.915374	-1.09245	I_KnockIn_1Way down vs T_WT	-1.34092	1.12357	-0.127567	15.4599	16403	2	2 C2-C3|2 42.79 cM	Itga6	integrin alpha 6	Itga6	integrin alpha 6	protein-coding	-1s
1974	1252	124487155	Lama5	14.7076	14.8527	14.7802	0.297168	0.904317	-1.10581	I_KnockIn_1Way down vs T_WT	-1.39617	1.14177	-0.1451	14.7076	16776	2	2 H4|2 102.7 cM	Lama5	laminin, alpha 5	Lama5	laminin, alpha 5	protein-coding	-1s
2312	1253	164698506	Vps4b	14.9002	14.7825	14.8414	0.297662	1.085	1.085	I_KnockIn_1Way up vs T_WT	-1.11379	1.31119	0.1177	14.9002	20479	1	1|1 D	Vps4b	vacuolar protein sorting 4B	Vps4b	vacuolar protein sorting 4B	protein-coding	+0.5s
1000	1254	27413160	Cbr3	12.0117	11.4938	11.7528	0.297673	1.43187	1.43187	I_KnockIn_1Way up vs T_WT	-1.60678	3.29429	0.5179	12.0117	109857	16	16 C4|16 54.58 cM	Cbr3	carbonyl reductase 3	Cbr3	carbonyl reductase 3	protein-coding	+3s
3657	1255	568964813	Prdm1	15.3421	15.7761	15.5591	0.297683	0.740224	-1.35094	I_KnockIn_1Way down vs T_WT	-2.71555	1.48794	-0.433967	15.3421	12142	10	10 B2|10 23.24 cM	Prdm1	PR domain containing 1, with ZNF domain	Prdm1	PR domain containing 1, with ZNF domain	protein-coding	-2s
2019	1256	126723006	Lpl	15.8014	16.1216	15.9615	0.298093	0.800959	-1.2485	I_KnockIn_1Way down vs T_WT	-2.09093	1.34141	-0.3202	15.8014	16956	8	8 B3.3|8 33.88 cM	Lpl	lipoprotein lipase	Lpl	lipoprotein lipase	protein-coding	-2s
3161	1257	568910665	Rasal2	14.5258	14.5963	14.561	0.298118	0.952308	-1.05008	I_KnockIn_1Way down vs T_WT	-1.17634	1.06681	-0.0705	14.5258	226525	1	1|1 H1	Rasal2	RAS protein activator like 2	Rasal2	RAS protein activator like 2	protein-coding	-0.5s
3536	1258	568952434	Tspan4	14.3315	13.6144	13.973	0.298324	1.64391	1.64391	I_KnockIn_1Way up vs T_WT	-1.93182	5.22063	0.717133	14.3315	64540	7	7|7 F5	Tspan4	tetraspanin 4	Tspan4	tetraspanin 4	protein-coding	+3s
1002	1259	27502349	Pmpca	13.3085	13.4094	13.359	0.298839	0.932451	-1.07244	I_KnockIn_1Way down vs T_WT	-1.26203	1.09729	-0.1009	13.3085	66865	2	2|2 A3	Pmpca	peptidase (mitochondrial processing) alpha	Pmpca	peptidase (mitochondrial processing) alpha	protein-coding	-0.5s
2196	1260	159110982	Tnrc6b	13.8146	13.9568	13.8857	0.298903	0.906178	-1.10354	I_KnockIn_1Way down vs T_WT	-1.388	1.13977	-0.142133	13.8146	213988	15	15|15 E1	Tnrc6b	trinucleotide repeat containing 6b	Tnrc6b	trinucleotide repeat containing 6b	protein-coding	-1s
1533	1261	58037541	9530068E07Rik	9.05347	9.35868	9.20608	0.299184	0.809326	-1.2356	I_KnockIn_1Way down vs T_WT	-2.02254	1.32478	-0.305207	9.05347	213673	11	11|11 B1.3	9530068E07Rik	RIKEN cDNA 9530068E07 gene	9530068E07Rik	RIKEN cDNA 9530068E07 gene	protein-coding	-2s
559	1262	13385752	Mrpl49	13.8971	13.9836	13.9404	0.299551	0.941805	-1.06179	I_KnockIn_1Way down vs T_WT	-1.22109	1.08311	-0.0865	13.8971	18120	19	19 A|19 4.34 cM	Mrpl49	mitochondrial ribosomal protein L49	Mrpl49	mitochondrial ribosomal protein L49	protein-coding	-0.5s
3200	1263	568913597	Rabgap1	14.0451	13.842	13.9436	0.300153	1.15112	1.15112	I_KnockIn_1Way up vs T_WT	-1.20666	1.59891	0.203033	14.0451	227800	2	2|2 B	Rabgap1	RAB GTPase activating protein 1	Rabgap1	RAB GTPase activating protein 1	protein-coding	+1s
2944	1264	356582489	Ogdh	15.3716	15.5314	15.4515	0.300342	0.89517	-1.11711	I_KnockIn_1Way down vs T_WT	-1.4469	1.15944	-0.159767	15.3716	18293	11	11|11 A1	Ogdh	oxoglutarate (alpha-ketoglutarate) dehydrogenase (lipoamide)	Ogdh	oxoglutarate (alpha-ketoglutarate) dehydrogenase (lipoamide)	protein-coding	-1s
509	1265	13384854	Mrps17	16.9726	16.7731	16.8728	0.300355	1.1483	1.1483	I_KnockIn_1Way up vs T_WT	-1.20291	1.58615	0.1995	16.9726	66258	5	5|5 F	Mrps17	mitochondrial ribosomal protein S17	Mrps17	mitochondrial ribosomal protein S17	protein-coding	+1s
51	1266	6678393	Tnni3	15.8091	16.1547	15.9819	0.300409	0.787017	-1.27062	I_KnockIn_1Way down vs T_WT	-2.22344	1.37719	-0.345533	15.8091	21954	7	7 A1|7 2.61 cM	Tnni3	troponin I, cardiac 3	Tnni3	troponin I, cardiac 3	protein-coding	-2s
2955	1267	357588496	Smpx	14.6099	14.8906	14.7502	0.300592	0.823153	-1.21484	I_KnockIn_1Way down vs T_WT	-1.91455	1.29726	-0.280767	14.6099	66106	X	X|X F4	Smpx	small muscle protein, X-linked	Smpx	small muscle protein, X-linked	protein-coding	-2s
1163	1268	31543942	Vcl	15.0826	14.7703	14.9265	0.300623	1.24169	1.24169	I_KnockIn_1Way up vs T_WT	-1.33579	2.0595	0.3123	15.0826	22330	14	14 A3|14 11.53 cM	Vcl	vinculin	Vcl	vinculin	protein-coding	+2s
251	1269	6755204	Psmb5	16.8942	17.0804	16.9873	0.300682	0.878938	-1.13774	I_KnockIn_1Way down vs T_WT	-1.53835	1.18843	-0.186167	16.8942	19173	14	14 27.86 cM|14 C2-D1	Psmb5	proteasome (prosome, macropain) subunit, beta type 5	Psmb5	proteasome (prosome, macropain) subunit, beta type 5	protein-coding	-1s
2342	1270	167234411	Nubpl	14.6175	14.7295	14.6735	0.300733	0.925347	-1.08068	I_KnockIn_1Way down vs T_WT	-1.29562	1.1094	-0.111933	14.6175	76826	12	12|12 C1	Nubpl	nucleotide binding protein-like	Nubpl	nucleotide binding protein-like	protein-coding	-0.5s
2156	1271	157951741	Cat	15.3445	15.2395	15.292	0.300787	1.07544	1.07544	I_KnockIn_1Way up vs T_WT	-1.10224	1.27483	0.104933	15.3445	12359	2	2 E3|2 54.43 cM	Cat	catalase	Cat	catalase	protein-coding	+0.5s
3507	1272	568949714	Il16	12.7923	13.0619	12.9271	0.300881	0.82953	-1.2055	I_KnockIn_1Way down vs T_WT	-1.86643	1.28433	-0.269633	12.7923	16170	7	7 47.43 cM|7 D2-D3	Il16	interleukin 16	Il16	interleukin 16	protein-coding	-2s
3556	1273	568954759	Sorbs2	16.2934	16.5156	16.4045	0.300936	0.857257	-1.16651	I_KnockIn_1Way down vs T_WT	-1.67246	1.22908	-0.2222	16.2934	234214	8	8|8 B1.1	Sorbs2	sorbin and SH3 domain containing 2	Sorbs2	sorbin and SH3 domain containing 2	protein-coding	-1s
504	1274	13384754	Cox7b	15.9562	15.174	15.5651	0.301074	1.71975	1.71975	I_KnockIn_1Way up vs T_WT	-2.06786	6.1158	0.7822	15.9562	66142	X	X|X C3	Cox7b	cytochrome c oxidase subunit VIIb	Cox7b	cytochrome c oxidase subunit VIIb	protein-coding	+6s
1656	1275	84370335	Glrx2	14.6457	14.3796	14.5127	0.301218	1.20255	1.20255	I_KnockIn_1Way up vs T_WT	-1.28057	1.85187	0.2661	14.6457	69367	1	1 F|1 62.53 cM	Glrx2	glutaredoxin 2 (thioltransferase)	Glrx2	glutaredoxin 2 (thioltransferase)	protein-coding	+2s
216	1276	6754254	Hsp90aa1	15.449	15.23	15.3395	0.301288	1.1639	1.1639	I_KnockIn_1Way up vs T_WT	-1.22576	1.66049	0.218967	15.449	15519	12	12 F1|12 60.75 cM	Hsp90aa1	heat shock protein 90, alpha (cytosolic), class A member 1	Hsp90aa1	heat shock protein 90, alpha (cytosolic), class A member 1	protein-coding	+1s
3228	1277	568916294	Ubr1	14.0926	14.0135	14.0531	0.301462	1.05636	1.05636	I_KnockIn_1Way up vs T_WT	-1.07636	1.20111	0.0791	14.0926	22222	2	2 E5|2 60.37 cM	Ubr1	ubiquitin protein ligase E3 component n-recognin 1	Ubr1	ubiquitin protein ligase E3 component n-recognin 1	protein-coding	+0.5s
18	1278	6677779	Rpl28	15.6236	15.5568	15.5902	0.301527	1.04744	1.04744	I_KnockIn_1Way up vs T_WT	-1.0642	1.16757	0.0668667	15.6236	19943	7	7 A1|7 2.77 cM	Rpl28	ribosomal protein L28	Rpl28	ribosomal protein L28	protein-coding	+0.5s
2852	1279	285403538	Dhrs7b	14.0928	14.253	14.1729	0.302103	0.89488	-1.11747	I_KnockIn_1Way down vs T_WT	-1.45005	1.16121	-0.160233	14.0928	216820	11	11|11 B2	Dhrs7b	dehydrogenase/reductase (SDR family) member 7B	Dhrs7b	dehydrogenase/reductase (SDR family) member 7B	protein-coding	-1s
2137	1280	157266260	Pcp4l1	14.4428	14.7245	14.5837	0.302115	0.82264	-1.2156	I_KnockIn_1Way down vs T_WT	-1.92173	1.3005	-0.281667	14.4428	66425	1	1|1 H3	Pcp4l1	Purkinje cell protein 4-like 1	Pcp4l1	Purkinje cell protein 4-like 1	protein-coding	-2s
3051	1281	554893985	Adamtsl5	13.4633	13.6381	13.5507	0.302207	0.88589	-1.12881	I_KnockIn_1Way down vs T_WT	-1.49998	1.17718	-0.1748	13.4633	66548	10	10|10 C1	Adamtsl5	ADAMTS-like 5	Adamtsl5	ADAMTS-like 5	protein-coding	-1s
644	1282	17975500	Gmpr	15.6609	15.9434	15.8021	0.302236	0.822203	-1.21624	I_KnockIn_1Way down vs T_WT	-1.9254	1.30161	-0.282433	15.6609	66355	13	13|13 A5	Gmpr	guanosine monophosphate reductase	Gmpr	guanosine monophosphate reductase	protein-coding	-2s
2322	1283	165932333	Glo1	16.8888	16.5083	16.6986	0.302562	1.30179	1.30179	I_KnockIn_1Way up vs T_WT	-1.42705	2.41837	0.3805	16.8888	109801	17	17 A3.3|17 15.69 cM	Glo1	glyoxalase 1	Glo1	glyoxalase 1	protein-coding	+2s
886	1284	22094081	Map2k3	14.7436	14.6432	14.6934	0.302637	1.0721	1.0721	I_KnockIn_1Way up vs T_WT	-1.09844	1.26254	0.100433	14.7436	26397	11	11|11 B2	Map2k3	mitogen-activated protein kinase kinase 3	Map2k3	mitogen-activated protein kinase kinase 3	protein-coding	+0.5s
357	1285	7949037	Ech1	15.4991	15.3768	15.438	0.302804	1.08849	1.08849	I_KnockIn_1Way up vs T_WT	-1.12125	1.32848	0.122333	15.4991	51798	7	7|7 A3	Ech1	enoyl coenzyme A hydratase 1, peroxisomal	Ech1	enoyl coenzyme A hydratase 1, peroxisomal	protein-coding	+0.5s
4083	1286	569018791	Kif1b	10.212	9.48409	9.84805	0.303775	1.65621	1.65621	I_KnockIn_1Way up vs T_WT	-1.9812	5.43446	0.727883	10.212	16561	4	4 79.05 cM|4 E	Kif1b	kinesin family member 1B	Kif1b	kinesin family member 1B	protein-coding	+3s
4080	1287	569018640	Hdac1	15.5165	15.672	15.5943	0.304437	0.897821	-1.11381	I_KnockIn_1Way down vs T_WT	-1.43624	1.15773	-0.1555	15.5165	433759	4	4 D2.2|4 63.26 cM	Hdac1	histone deacetylase 1	Hdac1	histone deacetylase 1	protein-coding	-1s
1658	1288	84490382	Setd7	15.2134	15.0431	15.1282	0.304731	1.12529	1.12529	I_KnockIn_1Way up vs T_WT	-1.17421	1.48688	0.1703	15.2134	73251	3	3|3 C	Setd7	SET domain containing (lysine methyltransferase) 7	Setd7	SET domain containing (lysine methyltransferase) 7	protein-coding	+1s
121	1289	6680690	Prdx3	15.5222	15.3731	15.4476	0.305424	1.10893	1.10893	I_KnockIn_1Way up vs T_WT	-1.15151	1.41603	0.149167	15.5222	11757	19	19 D3|19 56.52 cM	Prdx3	peroxiredoxin 3	Prdx3	peroxiredoxin 3	protein-coding	+1s
1283	1290	31982755	Vim	16.0681	15.899	15.9835	0.305605	1.12441	1.12441	I_KnockIn_1Way up vs T_WT	-1.17363	1.48382	0.169167	16.0681	22352	2	2 10.04 cM|2 A2	Vim	vimentin	Vim	vimentin	protein-coding	+1s
1930	1291	124001580	Hebp1	14.6198	14.9199	14.7698	0.305856	0.812196	-1.23123	I_KnockIn_1Way down vs T_WT	-2.01445	1.32886	-0.3001	14.6198	15199	6	6|6 G1	Hebp1	heme binding protein 1	Hebp1	heme binding protein 1	protein-coding	-2s
3682	1292	568967169	Scyl2	15.1273	15.0504	15.0889	0.306039	1.05472	1.05472	I_KnockIn_1Way up vs T_WT	-1.0756	1.19655	0.0768667	15.1273	213326	10	10 C2|10 45.05 cM	Scyl2	SCY1-like 2 (S. cerevisiae)	Scyl2	SCY1-like 2 (S. cerevisiae)	protein-coding	+0.5s
3494	1293	568947669	Tsg101	16.5	16.3041	16.402	0.306241	1.14546	1.14546	I_KnockIn_1Way up vs T_WT	-1.20433	1.58019	0.195933	16.5	22088	7	7|7 B5	Tsg101	tumor susceptibility gene 101	Tsg101	tumor susceptibility gene 101	protein-coding	+1s
2372	1294	170763467	Timm44	15.8115	15.8929	15.8522	0.306265	0.94514	-1.05804	I_KnockIn_1Way down vs T_WT	-1.20936	1.08031	-0.0814	15.8115	21856	8	8 A1.1|8 1.99 cM	Timm44	translocase of inner mitochondrial membrane 44	Timm44	translocase of inner mitochondrial membrane 44	protein-coding	-0.5s
3484	1295	568945269	Xrcc1	14.2191	14.1319	14.1755	0.306566	1.06233	1.06233	I_KnockIn_1Way up vs T_WT	-1.08642	1.22608	0.0872333	14.2191	22594	7	7 11.42 cM|7 A3-B2	Xrcc1	X-ray repair complementing defective repair in Chinese hamster cells 1	Xrcc1	X-ray repair complementing defective repair in Chinese hamster cells 1	protein-coding	+0.5s
903	1296	22122825	Actr2	14.7336	14.9015	14.8176	0.306743	0.890137	-1.12342	I_KnockIn_1Way down vs T_WT	-1.48055	1.1731	-0.1679	14.7336	66713	11	11 A3.1|11 12.88 cM	Actr2	ARP2 actin-related protein 2	Actr2	ARP2 actin-related protein 2	protein-coding	-1s
1286	1297	31982864	Atpif1	19.7044	20.1298	19.9171	0.307121	0.744615	-1.34298	I_KnockIn_1Way down vs T_WT	-2.70456	1.49955	-0.425433	19.7044	11983	4	4|4 D2.3	Atpif1	ATPase inhibitory factor 1	Atpif1	ATPase inhibitory factor 1	protein-coding	-2s
717	1298	19705424	Psmd3	14.2811	14.0045	14.1428	0.307258	1.21134	1.21134	I_KnockIn_1Way up vs T_WT	-1.30157	1.90984	0.2766	14.2811	22123	11	11 D|11 62.39 cM	Psmd3	proteasome (prosome, macropain) 26S subunit, non-ATPase, 3	Psmd3	proteasome (prosome, macropain) 26S subunit, non-ATPase, 3	protein-coding	+2s
2916	1299	326633194	Jph2	13.7646	13.9295	13.847	0.307317	0.89197	-1.12111	I_KnockIn_1Way down vs T_WT	-1.47086	1.17023	-0.164933	13.7646	59091	2	2|2 H3	Jph2	junctophilin 2	Jph2	junctophilin 2	protein-coding	-1s
2410	1300	189458849	Cpm	13.6701	13.7779	13.724	0.307544	0.928002	-1.07758	I_KnockIn_1Way down vs T_WT	-1.28696	1.10832	-0.1078	13.6701	70574	10	10|10 D2	Cpm	carboxypeptidase M	Cpm	carboxypeptidase M	protein-coding	-0.5s
1142	1301	31542563	Dnajc3	14.8987	14.486	14.6923	0.307979	1.33124	1.33124	I_KnockIn_1Way up vs T_WT	-1.48362	2.62926	0.412767	14.8987	100037258	14	14|14 E4	Dnajc3	DnaJ heat shock protein family (Hsp40) member C3	Dnajc3	DnaJ heat shock protein family (Hsp40) member C3	protein-coding	+2s
412	1302	9790221	Arpc1a	16.6853	16.4494	16.5674	0.308004	1.1777	1.1777	I_KnockIn_1Way up vs T_WT	-1.253	1.73787	0.235967	16.6853	56443	5	5|5 G2	Arpc1a	actin related protein 2/3 complex, subunit 1A	Arpc1a	actin related protein 2/3 complex, subunit 1A	protein-coding	+1s
1801	1303	111955312	Cd200	15.0899	15.2455	15.1677	0.30803	0.897717	-1.11394	I_KnockIn_1Way down vs T_WT	-1.43994	1.16045	-0.155667	15.0899	17470	16	16 29.53 cM|16 A1	Cd200	CD200 antigen	Cd200	CD200 antigen	protein-coding	-1s
1611	1304	72384361	Gsk3a	12.7543	12.809	12.7817	0.308204	0.962817	-1.03862	I_KnockIn_1Way down vs T_WT	-1.13664	1.05369	-0.0546667	12.7543	606496	7	7|7 A3	Gsk3a	glycogen synthase kinase 3 alpha	Gsk3a	glycogen synthase kinase 3 alpha	protein-coding	-0.5s
3388	1305	568935172	Art3	15.4844	15.6908	15.5876	0.308566	0.866697	-1.15381	I_KnockIn_1Way down vs T_WT	-1.62233	1.21864	-0.2064	15.4844	109979	5	5 E2|5 46.54 cM	Art3	ADP-ribosyltransferase 3	Art3	ADP-ribosyltransferase 3	protein-coding	-1s
2582	1306	237757269	Celf2	14.7404	14.5925	14.6664	0.309009	1.10793	1.10793	I_KnockIn_1Way up vs T_WT	-1.15248	1.41468	0.147867	14.7404	14007	2	2|2 A2-A3	Celf2	CUGBP, Elav-like family member 2	Celf2	CUGBP, Elav-like family member 2	protein-coding	+1s
415	1307	9790269	Serinc1	14.2211	14.361	14.2911	0.309186	0.907582	-1.10183	I_KnockIn_1Way down vs T_WT	-1.38862	1.14381	-0.1399	14.2211	56442	10	10|10 B4	Serinc1	serine incorporator 1	Serinc1	serine incorporator 1	protein-coding	-1s
3344	1308	568931596	Srrm1	13.5329	13.3753	13.4541	0.309401	1.11543	1.11543	I_KnockIn_1Way up vs T_WT	-1.16358	1.44771	0.1576	13.5329	51796	4	4|4 D3	Srrm1	serine/arginine repetitive matrix 1	Srrm1	serine/arginine repetitive matrix 1	protein-coding	+1s
2251	1309	161086893	Cab39	14.4692	14.3263	14.3978	0.30957	1.10417	1.10417	I_KnockIn_1Way up vs T_WT	-1.14743	1.39895	0.142967	14.4692	12283	1	1|1 C5	Cab39	calcium binding protein 39	Cab39	calcium binding protein 39	protein-coding	+1s
3882	1310	568991766	Twf1	14.7347	14.4824	14.6085	0.309795	1.1911	1.1911	I_KnockIn_1Way up vs T_WT	-1.27497	1.80884	0.2523	14.7347	19230	15	15|15 F1	Twf1	twinfilin actin binding protein 1	Twf1	twinfilin actin binding protein 1	protein-coding	+2s
1837	1311	114145487	Rragc	15.8292	15.8927	15.861	0.309886	0.956962	-1.04497	I_KnockIn_1Way down vs T_WT	-1.16081	1.06304	-0.0634667	15.8292	54170	4	4|4 D	Rragc	Ras-related GTP binding C	Rragc	Ras-related GTP binding C	protein-coding	-0.5s
1680	1312	84872231	Enpp4	14.4224	14.5817	14.5021	0.310103	0.895418	-1.1168	I_KnockIn_1Way down vs T_WT	-1.45436	1.16607	-0.159367	14.4224	224794	17	17|17 B3	Enpp4	ectonucleotide pyrophosphatase/phosphodiesterase 4	Enpp4	ectonucleotide pyrophosphatase/phosphodiesterase 4	protein-coding	-1s
413	1313	9790227	Rab9	16.329	16.4517	16.3904	0.310152	0.918446	-1.0888	I_KnockIn_1Way down vs T_WT	-1.33441	1.12563	-0.122733	16.329	56382	X	X|X F5	Rab9	RAB9, member RAS oncogene family	Rab9	RAB9, member RAS oncogene family	protein-coding	-0.5s
598	1314	13591860	Tollip	15.0319	15.2028	15.1174	0.31016	0.888288	-1.12576	I_KnockIn_1Way down vs T_WT	-1.49438	1.17915	-0.1709	15.0319	54473	7	7|7 F5	Tollip	toll interacting protein	Tollip	toll interacting protein	protein-coding	-1s
2939	1315	347582617	S100a13	15.0538	15.7044	15.3791	0.310354	0.63703	-1.56978	I_KnockIn_1Way down vs T_WT	-4.6168	1.87353	-0.650567	15.0538	20196	3	3 39.24 cM|3 F1-F2	S100a13	S100 calcium binding protein A13	S100a13	S100 calcium binding protein A13	protein-coding	-3s
1797	1316	111185942	Gpcpd1	14.1881	14.3432	14.2657	0.310536	0.898091	-1.11347	I_KnockIn_1Way down vs T_WT	-1.44012	1.16155	-0.155067	14.1881	74182	2	2|2 F3	Gpcpd1	glycerophosphocholine phosphodiesterase 1	Gpcpd1	glycerophosphocholine phosphodiesterase 1	protein-coding	-1s
2197	1317	159131889	Nphp3	15.6732	14.8857	15.2795	0.31067	1.72608	1.72608	I_KnockIn_1Way up vs T_WT	-2.14031	6.37674	0.7875	15.6732	74025	9	9 F1|9 56.11 cM	Nphp3	nephronophthisis 3 (adolescent)	Nphp3	nephronophthisis 3 (adolescent)	protein-coding	+6s
670	1318	18860551	Parvb	15.9266	15.6967	15.8117	0.310761	1.17275	1.17275	I_KnockIn_1Way up vs T_WT	-1.24886	1.71762	0.2299	15.9266	170736	15	15|15 E3	Parvb	parvin, beta	Parvb	parvin, beta	protein-coding	+1s
3070	1319	568889928	Gm5848	14.126	14.1832	14.1546	0.310928	0.96115	-1.04042	I_KnockIn_1Way down vs T_WT	-1.14402	1.05686	-0.0571667	14.126	545531	3	3|3 E1	Gm5848	predicted pseudogene 5848	Gm5848	predicted pseudogene 5848	pseudo	-0.5s
3582	1320	568956853	Sipa1l2	11.5235	11.3686	11.446	0.311096	1.11334	1.11334	I_KnockIn_1Way up vs T_WT	-1.16176	1.44005	0.1549	11.5235	244668	8	8|8 E2	Sipa1l2	signal-induced proliferation-associated 1 like 2	Sipa1l2	signal-induced proliferation-associated 1 like 2	protein-coding	+1s
3481	1321	568945132	Rab4b	14.5757	14.343	14.4594	0.311485	1.17509	1.17509	I_KnockIn_1Way up vs T_WT	-1.25316	1.7304	0.232767	14.5757	19342	7	7 A3|7 15.84 cM	Rab4b	RAB4B, member RAS oncogene family	Rab4b	RAB4B, member RAS oncogene family	protein-coding	+1s
3473	1322	568944438	Mrps35	14.2228	13.8329	14.0279	0.311526	1.31033	1.31033	I_KnockIn_1Way up vs T_WT	-1.45951	2.50595	0.389933	14.2228	232536	6	6|6 G3	Mrps35	mitochondrial ribosomal protein S35	Mrps35	mitochondrial ribosomal protein S35	protein-coding	+2s
2775	1323	261824000	Psma3	16.0043	16.0913	16.0478	0.31169	0.941457	-1.06218	I_KnockIn_1Way down vs T_WT	-1.22765	1.08812	-0.0870333	16.0043	19167	12	12|12 C3	Psma3	proteasome (prosome, macropain) subunit, alpha type 3	Psma3	proteasome (prosome, macropain) subunit, alpha type 3	protein-coding	-0.5s
3948	1324	568998803	Cd2ap	14.475	14.605	14.54	0.311706	0.91381	-1.09432	I_KnockIn_1Way down vs T_WT	-1.35859	1.13449	-0.130033	14.475	12488	17	17|17 B3	Cd2ap	CD2-associated protein	Cd2ap	CD2-associated protein	protein-coding	-1s
3587	1325	568957499	Fbxw9	17.0433	17.1663	17.1048	0.312003	0.918255	-1.08902	I_KnockIn_1Way down vs T_WT	-1.33655	1.12697	-0.123033	17.0433	68628	8	8|8 C3	Fbxw9	F-box and WD-40 domain protein 9	Fbxw9	F-box and WD-40 domain protein 9	protein-coding	-0.5s
2117	1326	153792586	Speg	14.7919	14.9064	14.8491	0.312206	0.923702	-1.0826	I_KnockIn_1Way down vs T_WT	-1.31005	1.11777	-0.1145	14.7919	11790	1	1 C4|1 38.88 cM	Speg	SPEG complex locus	Speg	SPEG complex locus	protein-coding	-0.5s
464	1327	12963571	Ndufa7	14.8371	14.986	14.9116	0.312354	0.90198	-1.10867	I_KnockIn_1Way down vs T_WT	-1.42067	1.15581	-0.148833	14.8371	66416	17	17|17 B1	Ndufa7	NADH dehydrogenase (ubiquinone) 1 alpha subcomplex, 7 (B14.5a)	Ndufa7	NADH dehydrogenase (ubiquinone) 1 alpha subcomplex, 7 (B14.5a)	protein-coding	-1s
3377	1328	568934375	Pcdh7	13.1817	13.4187	13.3002	0.312359	0.848547	-1.17848	I_KnockIn_1Way down vs T_WT	-1.74889	1.25926	-0.236933	13.1817	54216	5	5|5 C3-D	Pcdh7	protocadherin 7	Pcdh7	protocadherin 7	protein-coding	-1s
3751	1329	568975126	Hnrnph1	16.0264	16.2223	16.1243	0.312786	0.873048	-1.14541	I_KnockIn_1Way down vs T_WT	-1.58792	1.21034	-0.195867	16.0264	59013	11	11|11 B1.2	Hnrnph1	heterogeneous nuclear ribonucleoprotein H1	Hnrnph1	heterogeneous nuclear ribonucleoprotein H1	protein-coding	-1s
436	1330	10946604	Sec61a2	14.5134	14.3284	14.4209	0.313148	1.13684	1.13684	I_KnockIn_1Way up vs T_WT	-1.19794	1.54823	0.185033	14.5134	57743	2	2|2 A1	Sec61a2	Sec61, alpha subunit 2 (S. cerevisiae)	Sec61a2	Sec61, alpha subunit 2 (S. cerevisiae)	protein-coding	+1s
152	1331	6681281	Efnb3	15.8306	15.6028	15.7167	0.313324	1.1711	1.1711	I_KnockIn_1Way up vs T_WT	-1.24929	1.71337	0.227867	15.8306	13643	11	11 B3|11 42.8 cM	Efnb3	ephrin B3	Efnb3	ephrin B3	protein-coding	+1s
723	1332	20149726	Cds2	14.2424	14.532	14.3872	0.313663	0.818129	-1.2223	I_KnockIn_1Way down vs T_WT	-1.98324	1.32745	-0.2896	14.2424	110911	2	2 F2|2 64.15 cM	Cds2	CDP-diacylglycerol synthase (phosphatidate cytidylyltransferase) 2	Cds2	CDP-diacylglycerol synthase (phosphatidate cytidylyltransferase) 2	protein-coding	-2s
1368	1333	34538604	COX3	16.438	15.7049	16.0714	0.313696	1.66225	1.66225	I_KnockIn_1Way up vs T_WT	-2.04864	5.66051	0.733133	16.438	17710	MT	-	COX3	cytochrome c oxidase subunit III	mt-Co3	cytochrome c oxidase III, mitochondrial	protein-coding	+3s
2104	1334	150456419	Dhx9	14.0463	14.1404	14.0933	0.3138	0.936835	-1.06742	I_KnockIn_1Way down vs T_WT	-1.24935	1.0965	-0.0941333	14.0463	13211	1	1 G3|1 65.37 cM	Dhx9	DEAH (Asp-Glu-Ala-His) box polypeptide 9	Dhx9	DEAH (Asp-Glu-Ala-His) box polypeptide 9	protein-coding	-0.5s
193	1335	6753810	Fabp3	12.9513	12.8402	12.8957	0.313979	1.08005	1.08005	I_KnockIn_1Way up vs T_WT	-1.11495	1.3006	0.1111	12.9513	14077	4	4 D2.2|4 63.43 cM	Fabp3	fatty acid binding protein 3, muscle and heart	Fabp3	fatty acid binding protein 3, muscle and heart	protein-coding	+0.5s
2918	1336	327315389	Cnot1	14.2325	14.2916	14.2621	0.314148	0.959863	-1.04182	I_KnockIn_1Way down vs T_WT	-1.1501	1.05963	-0.0591	14.2325	234594	8	8|8 D1	Cnot1	CCR4-NOT transcription complex, subunit 1	Cnot1	CCR4-NOT transcription complex, subunit 1	protein-coding	-0.5s
3903	1337	568993609	Efr3a	14.4336	14.0863	14.2599	0.314228	1.27212	1.27212	I_KnockIn_1Way up vs T_WT	-1.40552	2.27453	0.347233	14.4336	76740	15	15|15 D1	Efr3a	EFR3 homolog A	Efr3a	EFR3 homolog A	protein-coding	+2s
2418	1338	197304780	Iqsec1	14.1452	14.2606	14.2029	0.314476	0.923126	-1.08328	I_KnockIn_1Way down vs T_WT	-1.31419	1.11991	-0.1154	14.1452	232227	6	6 D1|6 40.16 cM	Iqsec1	IQ motif and Sec7 domain 1	Iqsec1	IQ motif and Sec7 domain 1	protein-coding	-0.5s
1505	1339	55925589	Prpf4	13.4828	13.2474	13.3651	0.314695	1.17726	1.17726	I_KnockIn_1Way up vs T_WT	-1.26016	1.74651	0.235433	13.4828	70052	4	4|4 C1	Prpf4	pre-mRNA processing factor 4	Prpf4	pre-mRNA processing factor 4	protein-coding	+1s
3656	1340	568964766	Ppp1r14c	13.3536	13.6367	13.4952	0.314763	0.821804	-1.21683	I_KnockIn_1Way down vs T_WT	-1.95556	1.32071	-0.283133	13.3536	76142	10	10|10 A1	Ppp1r14c	protein phosphatase 1, regulatory (inhibitor) subunit 14c	Ppp1r14c	protein phosphatase 1, regulatory (inhibitor) subunit 14c	protein-coding	-2s
3658	1341	568965031	Hdac2	13.9867	14.1821	14.0844	0.314776	0.873331	-1.14504	I_KnockIn_1Way down vs T_WT	-1.58862	1.21165	-0.1954	13.9867	15182	10	10 19.44 cM|10 B1	Hdac2	histone deacetylase 2	Hdac2	histone deacetylase 2	protein-coding	-1s
1868	1342	116292166	Plin5	14.0472	13.8324	13.9398	0.315065	1.16054	1.16054	I_KnockIn_1Way up vs T_WT	-1.23527	1.66374	0.2148	14.0472	66968	17	17|17 D	Plin5	perilipin 5	Plin5	perilipin 5	protein-coding	+1s
4154	1343	658132452	Tmem161a	15.5061	15.4288	15.4674	0.315196	1.05504	1.05504	I_KnockIn_1Way up vs T_WT	-1.07905	1.2011	0.0773	15.5061	234371	8	8|8 B3.3	Tmem161a	transmembrane protein 161A	Tmem161a	transmembrane protein 161A	protein-coding	+0.5s
3742	1344	568974354	Pdlim4	14.63	14.8284	14.7292	0.315255	0.871496	-1.14745	I_KnockIn_1Way down vs T_WT	-1.60068	1.21573	-0.198433	14.63	30794	11	11 B1.3|11 32.13 cM	Pdlim4	PDZ and LIM domain 4	Pdlim4	PDZ and LIM domain 4	protein-coding	-1s
1960	1345	124486712	Rrbp1	15.338	15.3831	15.3605	0.315673	0.969223	-1.03175	I_KnockIn_1Way down vs T_WT	-1.11293	1.04548	-0.0451	15.338	81910	2	2|2 G1	Rrbp1	ribosome binding protein 1	Rrbp1	ribosome binding protein 1	protein-coding	-0.5s
1099	1346	30519921	Mrpl50	14.0286	14.2539	14.1412	0.315753	0.855417	-1.16902	I_KnockIn_1Way down vs T_WT	-1.70671	1.24886	-0.2253	14.0286	28028	4	4 B1|4 26.54 cM	Mrpl50	mitochondrial ribosomal protein L50	Mrpl50	mitochondrial ribosomal protein L50	protein-coding	-1s
1306	1347	33469051	Tppp	15.6917	15.8421	15.7669	0.316163	0.901042	-1.10983	I_KnockIn_1Way down vs T_WT	-1.42895	1.16013	-0.150333	15.6917	72948	13	13|13 C1	Tppp	tubulin polymerization promoting protein	Tppp	tubulin polymerization promoting protein	protein-coding	-1s
455	1348	11596855	Tfrc	14.7387	15.1078	14.9232	0.316301	0.774265	-1.29155	I_KnockIn_1Way down vs T_WT	-2.40263	1.44034	-0.3691	14.7387	22042	16	16 B3|16 23.06 cM	Tfrc	transferrin receptor	Tfrc	transferrin receptor	protein-coding	-2s
2779	1349	261878543	Mthfd1	15.3513	15.1665	15.2589	0.316846	1.13661	1.13661	I_KnockIn_1Way up vs T_WT	-1.20084	1.55134	0.184733	15.3513	108156	12	12|12 D2	Mthfd1	methylenetetrahydrofolate dehydrogenase (NADP+ dependent), methenyltetrahydrofolate cyclohydrolase, formyltetrahydrofolate synthase	Mthfd1	methylenetetrahydrofolate dehydrogenase (NADP+ dependent), methenyltetrahydrofolate cyclohydrolase, formyltetrahydrofolate synthase	protein-coding	+1s
1011	1350	27734986	Ahcyl1	14.1963	14.1159	14.1561	0.316861	1.05726	1.05726	I_KnockIn_1Way up vs T_WT	-1.08285	1.21041	0.0803333	14.1963	229709	3	3 F2.3|3 46.83 cM	Ahcyl1	S-adenosylhomocysteine hydrolase-like 1	Ahcyl1	S-adenosylhomocysteine hydrolase-like 1	protein-coding	+0.5s
1699	1351	85861218	Gmps	14.865	14.8044	14.8347	0.318274	1.0429	1.0429	I_KnockIn_1Way up vs T_WT	-1.06224	1.15534	0.0606	14.865	229363	3	3|3 E1	Gmps	guanine monophosphate synthetase	Gmps	guanine monophosphate synthetase	protein-coding	+0.5s
1194	1352	31560661	P2ry2	12.7525	12.9787	12.8656	0.318384	0.854864	-1.16978	I_KnockIn_1Way down vs T_WT	-1.71455	1.25298	-0.226233	12.7525	18442	7	7|7 F1	P2ry2	purinergic receptor P2Y, G-protein coupled 2	P2ry2	purinergic receptor P2Y, G-protein coupled 2	protein-coding	-1s
2340	1353	167004227	Coq2	16.0814	15.63	15.8557	0.318387	1.36733	1.36733	I_KnockIn_1Way up vs T_WT	-1.56825	2.93201	0.451367	16.0814	71883	5	5|5 E3	Coq2	coenzyme Q2 4-hydroxybenzoate polyprenyltransferase	Coq2	coenzyme Q2 4-hydroxybenzoate polyprenyltransferase	protein-coding	+2s
2079	1354	148277080	Txlnb	14.5155	14.7631	14.6393	0.318592	0.842316	-1.1872	I_KnockIn_1Way down vs T_WT	-1.80435	1.28018	-0.247567	14.5155	378431	10	10|10 A2	Txlnb	taxilin beta	Txlnb	taxilin beta	protein-coding	-2s
2317	1355	165377214	Slc20a2	12.6773	12.8754	12.7764	0.318652	0.871738	-1.14713	I_KnockIn_1Way down vs T_WT	-1.60345	1.21851	-0.198033	12.6773	20516	8	8 A2|8 11.42 cM	Slc20a2	solute carrier family 20, member 2	Slc20a2	solute carrier family 20, member 2	protein-coding	-1s
682	1356	19526814	Ndufv1	16.6839	16.8838	16.7839	0.319155	0.870631	-1.14859	I_KnockIn_1Way down vs T_WT	-1.61112	1.22123	-0.199867	16.6839	17995	19	19 3.72 cM|19 A	Ndufv1	NADH dehydrogenase (ubiquinone) flavoprotein 1	Ndufv1	NADH dehydrogenase (ubiquinone) flavoprotein 1	protein-coding	-1s
3502	1357	568949231	Plekha1	13.6769	13.9009	13.7889	0.319273	0.856188	-1.16797	I_KnockIn_1Way down vs T_WT	-1.70681	1.25119	-0.224	13.6769	101476	7	7|7 F3	Plekha1	pleckstrin homology domain containing, family A (phosphoinositide binding specific) member 1	Plekha1	pleckstrin homology domain containing, family A (phosphoinositide binding specific) member 1	protein-coding	-1s
3848	1358	568988123	Sacs	13.0281	12.845	12.9366	0.319943	1.13535	1.13535	I_KnockIn_1Way up vs T_WT	-1.20166	1.54895	0.183133	13.0281	50720	14	14 D1|14 32.13 cM	Sacs	sacsin	Sacs	sacsin	protein-coding	+1s
1668	1359	84781800	Rcsd1	14.6078	14.8215	14.7147	0.32005	0.862323	-1.15966	I_KnockIn_1Way down vs T_WT	-1.66647	1.23919	-0.2137	14.6078	226594	1	1|1 H2.3	Rcsd1	RCSD domain containing 1	Rcsd1	RCSD domain containing 1	protein-coding	-1s
1297	1360	33468857	Hint1	15.823	16.0751	15.949	0.32049	0.839673	-1.19094	I_KnockIn_1Way down vs T_WT	-1.82745	1.28844	-0.2521	15.823	15254	11	11|11 B1.3	Hint1	histidine triad nucleotide binding protein 1	Hint1	histidine triad nucleotide binding protein 1	protein-coding	-2s
4073	1361	569017630	Msi2	16.1603	16.0501	16.1052	0.320546	1.07938	1.07938	I_KnockIn_1Way up vs T_WT	-1.11718	1.30158	0.1102	16.1603	76626	11	11|11 C	Msi2	musashi RNA-binding protein 2	Msi2	musashi RNA-binding protein 2	protein-coding	+0.5s
3880	1362	568991693	Pfkm	15.0138	15.1286	15.0712	0.320605	0.923489	-1.08285	I_KnockIn_1Way down vs T_WT	-1.31612	1.12243	-0.114833	15.0138	18642	15	15|15 F1	Pfkm	phosphofructokinase, muscle	Pfkm	phosphofructokinase, muscle	protein-coding	-0.5s
87	1363	6679583	Rab11b	15.8852	15.6653	15.7752	0.320654	1.16463	1.16463	I_KnockIn_1Way up vs T_WT	-1.24754	1.69211	0.219867	15.8852	19326	17	17 B1|17 17.98 cM	Rab11b	RAB11B, member RAS oncogene family	Rab11b	RAB11B, member RAS oncogene family	protein-coding	+1s
2005	1364	126012517	Aimp1	14.2768	13.9739	14.1253	0.320726	1.23365	1.23365	I_KnockIn_1Way up vs T_WT	-1.35639	2.06428	0.302933	14.2768	13722	3	3|3 H2	Aimp1	aminoacyl tRNA synthetase complex-interacting multifunctional protein 1	Aimp1	aminoacyl tRNA synthetase complex-interacting multifunctional protein 1	protein-coding	+2s
3715	1365	568971592	Flot2	14.8998	15.1068	15.0033	0.320737	0.866337	-1.15429	I_KnockIn_1Way down vs T_WT	-1.64093	1.23159	-0.207	14.8998	14252	11	11 B5|11 46.74 cM	Flot2	flotillin 2	Flot2	flotillin 2	protein-coding	-1s
1595	1366	71037393	Zfp329	15.9214	15.7684	15.8449	0.32083	1.11183	1.11183	I_KnockIn_1Way up vs T_WT	-1.16644	1.4419	0.152933	15.9214	67230	7	7|7 A2	Zfp329	zinc finger protein 329	Zfp329	zinc finger protein 329	protein-coding	+1s
2788	1367	262331580	Hmga1	15.8097	16.1226	15.9662	0.320911	0.805022	-1.2422	I_KnockIn_1Way down vs T_WT	-2.11458	1.37038	-0.3129	15.8097	15361	17	17 A3.3|17 14.5 cM	Hmga1	high mobility group AT-hook 1	Hmga1	high mobility group AT-hook 1	protein-coding	-2s
3617	1368	568960677	Anp32a	14.9122	15.3424	15.1273	0.321627	0.742193	-1.34736	I_KnockIn_1Way down vs T_WT	-2.80293	1.544	-0.430133	14.9122	11737	9	9 B|9 33.68 cM	Anp32a	acidic (leucine-rich) nuclear phosphoprotein 32 family, member A	Anp32a	acidic (leucine-rich) nuclear phosphoprotein 32 family, member A	protein-coding	-2s
3743	1369	568974511	Myo1d	14.5303	14.7088	14.6196	0.321947	0.883662	-1.13165	I_KnockIn_1Way down vs T_WT	-1.53385	1.19772	-0.178433	14.5303	338367	11	11 B5|11 47.95 cM	Myo1d	myosin ID	Myo1d	myosin ID	protein-coding	-1s
2095	1370	149250091	Rps12-ps10	14.1332	14.0219	14.0776	0.322048	1.08018	1.08018	I_KnockIn_1Way up vs T_WT	-1.11913	1.30578	0.111267	14.1332	670832	2	2|2 E5	Rps12-ps10	ribosomal protein S12, pseudogene 10	Rps12-ps10	ribosomal protein S12, pseudogene 10	pseudo	+0.5s
647	1371	18017590	Ppap2b	14.6476	14.5505	14.5991	0.32211	1.0696	1.0696	I_KnockIn_1Way up vs T_WT	-1.1032	1.2621	0.0970667	14.6476	67916	4	4 C6|4 49.18 cM	Ppap2b	phospholipid phosphatase 3	Plpp3	phospholipid phosphatase 3	protein-coding	+0.5s
512	1372	13384892	Smim12	13.8525	14.2409	14.0467	0.322165	0.763959	-1.30897	I_KnockIn_1Way down vs T_WT	-2.53853	1.48157	-0.388433	13.8525	80284	4	4|4 D2.2	Smim12	small integral membrane protein 12	Smim12	small integral membrane protein 12	protein-coding	-2s
365	1373	8394027	Ppp2r1a	16.0821	15.8249	15.9535	0.322385	1.19518	1.19518	I_KnockIn_1Way up vs T_WT	-1.29765	1.85365	0.257233	16.0821	51792	17	17|17 A3.2	Ppp2r1a	protein phosphatase 2, regulatory subunit A, alpha	Ppp2r1a	protein phosphatase 2, regulatory subunit A, alpha	protein-coding	+2s
2232	1374	160707896	Strap	15.2467	15.1927	15.2197	0.322642	1.03809	1.03809	I_KnockIn_1Way up vs T_WT	-1.05621	1.13821	0.0539333	15.2467	20901	6	6|6 G1	Strap	serine/threonine kinase receptor associated protein	Strap	serine/threonine kinase receptor associated protein	protein-coding	+0.5s
2260	1375	161377418	Perm1	15.2692	15.1066	15.1879	0.322688	1.11933	1.11933	I_KnockIn_1Way up vs T_WT	-1.17931	1.47756	0.162633	15.2692	74183	4	4|4 E2	Perm1	PPARGC1 and ESRR induced regulator, muscle 1	Perm1	PPARGC1 and ESRR induced regulator, muscle 1	protein-coding	+1s
3723	1376	568972069	Myo15	17.2932	17.1881	17.2406	0.322764	1.07552	1.07552	I_KnockIn_1Way up vs T_WT	-1.11243	1.2868	0.105033	17.2932	17910	11	11 B2|11 37.81 cM	Myo15	myosin XV	Myo15	myosin XV	protein-coding	+0.5s
2807	1377	269954677	Qars	15.2383	15.1188	15.1785	0.323467	1.08633	1.08633	I_KnockIn_1Way up vs T_WT	-1.12922	1.33262	0.119467	15.2383	97541	9	9|9 F2	Qars	glutaminyl-tRNA synthetase	Qars	glutaminyl-tRNA synthetase	protein-coding	+0.5s
1270	1378	31982319	Mief1	14.0366	13.7703	13.9034	0.323714	1.20269	1.20269	I_KnockIn_1Way up vs T_WT	-1.31144	1.89696	0.266267	14.0366	239555	15	15|15 E1	Mief1	mitochondrial elongation factor 1	Mief1	mitochondrial elongation factor 1	protein-coding	+2s
452	1379	11230802	Actn4	15.1556	14.8911	15.0234	0.32382	1.20122	1.20122	I_KnockIn_1Way up vs T_WT	-1.30923	1.88913	0.2645	15.1556	60595	7	7|7 A3	Actn4	actinin alpha 4	Actn4	actinin alpha 4	protein-coding	+2s
2903	1380	312222692	Dcaf11	14.1865	14.2684	14.2274	0.323924	0.944813	-1.05841	I_KnockIn_1Way down vs T_WT	-1.21775	1.08705	-0.0819	14.1865	28199	14	14 C3|14 28.19 cM	Dcaf11	DDB1 and CUL4 associated factor 11	Dcaf11	DDB1 and CUL4 associated factor 11	protein-coding	-0.5s
2264	1381	161484652	Reps1	13.4558	13.6504	13.5531	0.323967	0.873835	-1.14438	I_KnockIn_1Way down vs T_WT	-1.59687	1.21935	-0.194567	13.4558	19707	10	10|10 A3	Reps1	RalBP1 associated Eps domain containing protein	Reps1	RalBP1 associated Eps domain containing protein	protein-coding	-1s
3825	1382	568986317	Dock9	13.2278	13.0637	13.1457	0.324478	1.12049	1.12049	I_KnockIn_1Way up vs T_WT	-1.18251	1.48464	0.164133	13.2278	105445	14	14 E5|14 65.28 cM	Dock9	dedicator of cytokinesis 9	Dock9	dedicator of cytokinesis 9	protein-coding	+1s
765	1383	21312422	Naa50	13.3239	13.0997	13.2118	0.324518	1.1681	1.1681	I_KnockIn_1Way up vs T_WT	-1.25733	1.71558	0.224167	13.3239	72117	16	16|16 B4	Naa50	N(alpha)-acetyltransferase 50, NatE catalytic subunit	Naa50	N(alpha)-acetyltransferase 50, NatE catalytic subunit	protein-coding	+1s
2860	1384	293597569	Aldoa	16.9128	17.1061	17.0095	0.325387	0.874603	-1.14338	I_KnockIn_1Way down vs T_WT	-1.59378	1.21913	-0.1933	16.9128	11674	7	7|7 F4	Aldoa	aldolase A, fructose-bisphosphate	Aldoa	aldolase A, fructose-bisphosphate	protein-coding	-1s
2268	1385	161484662	Rpl17	15.258	15.0538	15.1559	0.325602	1.15199	1.15199	I_KnockIn_1Way up vs T_WT	-1.23296	1.63625	0.204133	15.258	319195	18	18|18 E3	Rpl17	ribosomal protein L17	Rpl17	ribosomal protein L17	protein-coding	+1s
597	1386	13507666	Lactb	13.773	13.9396	13.8563	0.325676	0.89094	-1.12241	I_KnockIn_1Way down vs T_WT	-1.49469	1.18645	-0.1666	13.773	80907	9	9|9 D	Lactb	lactamase, beta	Lactb	lactamase, beta	protein-coding	-1s
756	1387	21312204	Hdhd3	12.1092	11.9432	12.0262	0.325995	1.12197	1.12197	I_KnockIn_1Way up vs T_WT	-1.18601	1.49297	0.166033	12.1092	72748	4	4|4 C1	Hdhd3	haloacid dehalogenase-like hydrolase domain containing 3	Hdhd3	haloacid dehalogenase-like hydrolase domain containing 3	protein-coding	+1s
3059	1388	557357775	Otx2	14.8909	14.7846	14.8377	0.326066	1.07641	1.07641	I_KnockIn_1Way up vs T_WT	-1.11537	1.29234	0.106233	14.8909	18424	14	14 C1|14 25.36 cM	Otx2	orthodenticle homeobox 2	Otx2	orthodenticle homeobox 2	protein-coding	+0.5s
812	1389	21313640	Ap2b1	14.6178	14.4716	14.5447	0.326118	1.10663	1.10663	I_KnockIn_1Way up vs T_WT	-1.16213	1.42317	0.146167	14.6178	71770	11	11|11 B5	Ap2b1	adaptor-related protein complex 2, beta 1 subunit	Ap2b1	adaptor-related protein complex 2, beta 1 subunit	protein-coding	+1s
3353	1390	568932686	Sri	14.969	14.9119	14.9405	0.326366	1.04042	1.04042	I_KnockIn_1Way up vs T_WT	-1.06059	1.14806	0.0571667	14.969	109552	5	5 A1-h|5 3.38 cM	Sri	sorcin	Sri	sorcin	protein-coding	+0.5s
679	1391	19526481	Spta1	14.5121	14.2669	14.3895	0.326413	1.18526	1.18526	I_KnockIn_1Way up vs T_WT	-1.28705	1.80809	0.2452	14.5121	20739	1	1 H3|1 80.97 cM	Spta1	spectrin alpha, erythrocytic 1	Spta1	spectrin alpha, erythrocytic 1	protein-coding	+1s
3362	1392	568933420	Fam126a	15.8474	15.9116	15.8795	0.326626	0.956476	-1.04551	I_KnockIn_1Way down vs T_WT	-1.16781	1.06836	-0.0642	15.8474	84652	5	5|5 A3	Fam126a	family with sequence similarity 126, member A	Fam126a	family with sequence similarity 126, member A	protein-coding	-0.5s
1413	1393	40556286	Ece1	14.3155	14.4292	14.3724	0.326716	0.924193	-1.08202	I_KnockIn_1Way down vs T_WT	-1.31634	1.12433	-0.113733	14.3155	230857	4	4|4 D3	Ece1	endothelin converting enzyme 1	Ece1	endothelin converting enzyme 1	protein-coding	-0.5s
2606	1394	239985513	Atad3a	15.4501	15.2846	15.3674	0.326794	1.12153	1.12153	I_KnockIn_1Way up vs T_WT	-1.18596	1.49173	0.165467	15.4501	108888	4	4|4 E2	Atad3a	ATPase family, AAA domain containing 3A	Atad3a	ATPase family, AAA domain containing 3A	protein-coding	+1s
94	1395	6679765	Fdx1	14.2158	14.3738	14.2948	0.326866	0.896267	-1.11574	I_KnockIn_1Way down vs T_WT	-1.46512	1.17692	-0.158	14.2158	14148	9	9|9 B	Fdx1	ferredoxin 1	Fdx1	ferredoxin 1	protein-coding	-1s
1875	1396	117606214	Xrn2	13.8525	14.0641	13.9583	0.32731	0.863559	-1.158	I_KnockIn_1Way down vs T_WT	-1.66856	1.24431	-0.211633	13.8525	24128	2	2|2 H1	Xrn2	5'-3' exoribonuclease 2	Xrn2	5'-3' exoribonuclease 2	protein-coding	-1s
884	1397	21886811	S100a11	17.1703	17.3781	17.2742	0.327698	0.865837	-1.15495	I_KnockIn_1Way down vs T_WT	-1.65384	1.23984	-0.207833	17.1703	20195	3	3|3 E-F	S100a11	S100 calcium binding protein A11	S100a11	S100 calcium binding protein A11	protein-coding	-1s
3030	1398	546231391	Aifm2	15.2829	15.1817	15.2323	0.327921	1.07262	1.07262	I_KnockIn_1Way up vs T_WT	-1.11038	1.2775	0.101133	15.2829	71361	10	10|10 B4	Aifm2	apoptosis-inducing factor, mitochondrion-associated 2	Aifm2	apoptosis-inducing factor, mitochondrion-associated 2	protein-coding	+0.5s
4099	1399	575501674	Sh2b1	14.2689	14.3762	14.3225	0.328032	0.928324	-1.07721	I_KnockIn_1Way down vs T_WT	-1.29678	1.11755	-0.1073	14.2689	20399	7	7 F3|7 69.06 cM	Sh2b1	SH2B adaptor protein 1	Sh2b1	SH2B adaptor protein 1	protein-coding	-0.5s
3616	1400	568960657	Mpi	16.4355	16.2071	16.3213	0.328149	1.17159	1.17159	I_KnockIn_1Way up vs T_WT	-1.26711	1.73927	0.228467	16.4355	110119	9	9 31.05 cM|9 C	Mpi	mannose phosphate isomerase	Mpi	mannose phosphate isomerase	protein-coding	+1s
1487	1401	51491880	Mta2	14.2097	14.0884	14.1491	0.328385	1.08766	1.08766	I_KnockIn_1Way up vs T_WT	-1.13399	1.34152	0.121233	14.2097	23942	19	19|19 B	Mta2	metastasis-associated gene family, member 2	Mta2	metastasis-associated gene family, member 2	protein-coding	+0.5s
532	1402	13385290	Carhsp1	14.9827	15.1673	15.075	0.328683	0.879913	-1.13648	I_KnockIn_1Way down vs T_WT	-1.56442	1.21125	-0.184567	14.9827	52502	16	16 A1|16 4.26 cM	Carhsp1	calcium regulated heat stable protein 1	Carhsp1	calcium regulated heat stable protein 1	protein-coding	-1s
3347	1403	568931796	Sdhb	17.5344	17.685	17.6097	0.328713	0.900876	-1.11003	I_KnockIn_1Way down vs T_WT	-1.44077	1.16929	-0.1506	17.5344	67680	4	4|4 E1	Sdhb	succinate dehydrogenase complex, subunit B, iron sulfur (Ip)	Sdhb	succinate dehydrogenase complex, subunit B, iron sulfur (Ip)	protein-coding	-1s
1356	1404	34328379	Ldhd	15.9599	15.8568	15.9084	0.328825	1.07413	1.07413	I_KnockIn_1Way up vs T_WT	-1.11314	1.28429	0.103167	15.9599	52815	8	8 E1|8 57.98 cM	Ldhd	lactate dehydrogenase D	Ldhd	lactate dehydrogenase D	protein-coding	+0.5s
3735	1405	568973450	Llgl2	15.0252	14.35	14.6876	0.329043	1.59682	1.59682	I_KnockIn_1Way up vs T_WT	-2.01802	5.14559	0.6752	15.0252	217325	11	11|11 E2	Llgl2	lethal giant larvae homolog 2 (Drosophila)	Llgl2	lethal giant larvae homolog 2 (Drosophila)	protein-coding	+3s
1921	1406	121949767	Tmpo	15.6336	15.8407	15.7371	0.329156	0.866297	-1.15434	I_KnockIn_1Way down vs T_WT	-1.6528	1.24038	-0.207067	15.6336	21917	10	10 C2|10 45.66 cM	Tmpo	thymopoietin	Tmpo	thymopoietin	protein-coding	-1s
1325	1407	33859560	Gdi1	14.9128	15.003	14.9579	0.329198	0.939349	-1.06457	I_KnockIn_1Way down vs T_WT	-1.2449	1.09847	-0.0902667	14.9128	14567	X	X 37.97 cM|X B-C1	Gdi1	guanosine diphosphate (GDP) dissociation inhibitor 1	Gdi1	guanosine diphosphate (GDP) dissociation inhibitor 1	protein-coding	-0.5s
1347	1408	34328130	Hcfc1	14.1221	14.2276	14.1748	0.329465	0.929461	-1.07589	I_KnockIn_1Way down vs T_WT	-1.29204	1.11619	-0.105533	14.1221	15161	X	X 37.52 cM|X C1	Hcfc1	host cell factor C1	Hcfc1	host cell factor C1	protein-coding	-0.5s
3889	1409	568992684	Xpnpep3	14.432	14.3257	14.3788	0.329488	1.07649	1.07649	I_KnockIn_1Way up vs T_WT	-1.11713	1.29456	0.106333	14.432	321003	15	15|15 E1	Xpnpep3	X-prolyl aminopeptidase 3, mitochondrial	Xpnpep3	X-prolyl aminopeptidase 3, mitochondrial	protein-coding	+0.5s
3463	1410	568942839	Nup205	13.6308	13.7096	13.6702	0.329988	0.946801	-1.05619	I_KnockIn_1Way down vs T_WT	-1.21124	1.0858	-0.0788667	13.6308	70699	6	6|6 B1	Nup205	nucleoporin 205	Nup205	nucleoporin 205	protein-coding	-0.5s
629	1411	16418339	Rpl10	13.7492	13.4673	13.6082	0.329989	1.21585	1.21585	I_KnockIn_1Way up vs T_WT	-1.34218	1.98413	0.281967	13.7492	110954	X	X A7.3|X 37.94 cM	Rpl10	ribosomal protein L10	Rpl10	ribosomal protein L10	protein-coding	+2s
966	1412	27228988	Tmem186	15.2518	15.0008	15.1263	0.330107	1.19003	1.19003	I_KnockIn_1Way up vs T_WT	-1.29965	1.84053	0.251	15.2518	66690	16	16|16 A1	Tmem186	transmembrane protein 186	Tmem186	transmembrane protein 186	protein-coding	+2s
728	1413	20270194	Mrpl20	14.1089	14.3434	14.2262	0.330356	0.84998	-1.1765	I_KnockIn_1Way down vs T_WT	-1.7686	1.27775	-0.2345	14.1089	66448	4	4 E2|4 87.44 cM	Mrpl20	mitochondrial ribosomal protein L20	Mrpl20	mitochondrial ribosomal protein L20	protein-coding	-1s
1776	1414	110625896	Tom1l1	14.2754	14.445	14.3602	0.33037	0.889089	-1.12475	I_KnockIn_1Way down vs T_WT	-1.51043	1.19396	-0.1696	14.2754	71943	11	11 D|11 55.47 cM	Tom1l1	target of myb1-like 1 (chicken)	Tom1l1	target of myb1-like 1 (chicken)	protein-coding	-1s
1260	1415	31982026	Rrm1	14.5258	14.3954	14.4606	0.330494	1.0946	1.0946	I_KnockIn_1Way up vs T_WT	-1.14611	1.3732	0.1304	14.5258	20133	7	7 E3|7 54.72 cM	Rrm1	ribonucleotide reductase M1	Rrm1	ribonucleotide reductase M1	protein-coding	+1s
803	1416	21313456	Pyurf	12.0737	12.3897	12.2317	0.330505	0.803313	-1.24485	I_KnockIn_1Way down vs T_WT	-2.15646	1.39159	-0.315967	12.0737	66459	6	6|6 B3	Pyurf	Pigy upstream reading frame	Pyurf	Pigy upstream reading frame	protein-coding	-2s
4059	1417	569011665	Rps6ka3	15.4361	15.3794	15.4078	0.330535	1.04004	1.04004	I_KnockIn_1Way up vs T_WT	-1.06102	1.14768	0.0566333	15.4361	110651	X	X F4|X 73.27 cM	Rps6ka3	ribosomal protein S6 kinase polypeptide 3	Rps6ka3	ribosomal protein S6 kinase polypeptide 3	protein-coding	+0.5s
805	1418	21313468	Tsfm	13.622	13.8452	13.7336	0.330626	0.856663	-1.16732	I_KnockIn_1Way down vs T_WT	-1.72109	1.26306	-0.2232	13.622	66399	10	10|10 D3	Tsfm	Ts translation elongation factor, mitochondrial	Tsfm	Ts translation elongation factor, mitochondrial	protein-coding	-1s
2125	1419	153945886	Ddx58	14.466	14.3719	14.419	0.330729	1.0674	1.0674	I_KnockIn_1Way up vs T_WT	-1.10351	1.25728	0.0941	14.466	230073	4	4|4 A5	Ddx58	DEAD (Asp-Glu-Ala-Asp) box polypeptide 58	Ddx58	DEAD (Asp-Glu-Ala-Asp) box polypeptide 58	protein-coding	+0.5s
2450	1420	218931229	Mbd2	13.7932	13.9361	13.8646	0.330863	0.905739	-1.10407	I_KnockIn_1Way down vs T_WT	-1.41566	1.16136	-0.142833	13.7932	17191	18	18 E2|18 44.54 cM	Mbd2	methyl-CpG binding domain protein 2	Mbd2	methyl-CpG binding domain protein 2	protein-coding	-1s
1481	1421	51093840	Eif3l	14.486	14.3252	14.4056	0.331019	1.11788	1.11788	I_KnockIn_1Way up vs T_WT	-1.18349	1.47896	0.160767	14.486	223691	15	15 E1|15 37.7 cM	Eif3l	eukaryotic translation initiation factor 3, subunit L	Eif3l	eukaryotic translation initiation factor 3, subunit L	protein-coding	+1s
3931	1422	568996433	Opa1	15.8514	15.7331	15.7922	0.331346	1.08543	1.08543	I_KnockIn_1Way up vs T_WT	-1.13212	1.33382	0.118267	15.8514	74143	16	16 B2|16 20.65 cM	Opa1	optic atrophy 1	Opa1	optic atrophy 1	protein-coding	+0.5s
337	1423	7305523	Trove2	11.4695	11.6498	11.5596	0.3315	0.88254	-1.13309	I_KnockIn_1Way down vs T_WT	-1.55141	1.20836	-0.180267	11.4695	20822	1	1 F|1 62.54 cM	Trove2	TROVE domain family, member 2	Trove2	TROVE domain family, member 2	protein-coding	-1s
2761	1424	258613873	Apip	15.1131	15.295	15.2041	0.331533	0.881541	-1.13438	I_KnockIn_1Way down vs T_WT	-1.55763	1.21046	-0.1819	15.1131	56369	2	2|2 E3	Apip	APAF1 interacting protein	Apip	APAF1 interacting protein	protein-coding	-1s
1590	1425	70778920	Rtn2	14.6048	14.4664	14.5356	0.331746	1.10073	1.10073	I_KnockIn_1Way up vs T_WT	-1.15663	1.4014	0.138467	14.6048	20167	7	7 A3|7 9.54 cM	Rtn2	reticulon 2 (Z-band associated protein)	Rtn2	reticulon 2 (Z-band associated protein)	protein-coding	+1s
2133	1426	156616286	Col6a6	15.5446	15.4311	15.4878	0.331917	1.08187	1.08187	I_KnockIn_1Way up vs T_WT	-1.12681	1.31888	0.113533	15.5446	245026	9	9|9 F1	Col6a6	collagen, type VI, alpha 6	Col6a6	collagen, type VI, alpha 6	protein-coding	+0.5s
2052	1427	140972309	Ndufv3	16.0718	16.2094	16.1406	0.332086	0.909051	-1.10005	I_KnockIn_1Way down vs T_WT	-1.39859	1.15576	-0.137567	16.0718	78330	17	17|17 B1	Ndufv3	NADH dehydrogenase (ubiquinone) flavoprotein 3	Ndufv3	NADH dehydrogenase (ubiquinone) flavoprotein 3	protein-coding	-1s
3053	1428	555290015	Ash2l	12.4531	12.6705	12.5618	0.332967	0.860154	-1.16258	I_KnockIn_1Way down vs T_WT	-1.70024	1.25795	-0.217333	12.4531	23808	8	8|8 A3	Ash2l	ash2 (absent, small, or homeotic)-like (Drosophila)	Ash2l	ash2 (absent, small, or homeotic)-like (Drosophila)	protein-coding	-1s
1025	1429	27804323	Scly	15.0574	15.1733	15.1153	0.333079	0.922828	-1.08363	I_KnockIn_1Way down vs T_WT	-1.32714	1.1302	-0.115867	15.0574	50880	1	1|1 D	Scly	selenocysteine lyase	Scly	selenocysteine lyase	protein-coding	-0.5s
604	1430	13994195	Ppp1ca	15.6147	15.4191	15.5169	0.333109	1.1452	1.1452	I_KnockIn_1Way up vs T_WT	-1.22955	1.61254	0.1956	15.6147	19045	19	19|19 E3-F2	Ppp1ca	protein phosphatase 1, catalytic subunit, alpha isoform	Ppp1ca	protein phosphatase 1, catalytic subunit, alpha isoform	protein-coding	+1s
1820	1431	113205069	Clpx	16.0637	16.2068	16.1352	0.333611	0.905613	-1.10422	I_KnockIn_1Way down vs T_WT	-1.41863	1.16347	-0.143033	16.0637	270166	9	9 C|9 35.22 cM	Clpx	caseinolytic mitochondrial matrix peptidase chaperone subunit	Clpx	caseinolytic mitochondrial matrix peptidase chaperone subunit	protein-coding	-1s
1570	1432	66841378	Pdp2	14.3494	14.2919	14.3207	0.3338	1.04066	1.04066	I_KnockIn_1Way up vs T_WT	-1.0628	1.15099	0.0575	14.3494	382051	8	8|8 D3	Pdp2	pyruvate dehyrogenase phosphatase catalytic subunit 2	Pdp2	pyruvate dehyrogenase phosphatase catalytic subunit 2	protein-coding	+0.5s
1375	1433	34996495	Rpn2	14.1173	14.0122	14.0648	0.333972	1.07562	1.07562	I_KnockIn_1Way up vs T_WT	-1.11793	1.2934	0.105167	14.1173	20014	2	2 H1|2 78.2 cM	Rpn2	ribophorin II	Rpn2	ribophorin II	protein-coding	+0.5s
1932	1434	124053449	Intu	12.7693	12.5079	12.6386	0.334296	1.1987	1.1987	I_KnockIn_1Way up vs T_WT	-1.31984	1.89645	0.261467	12.7693	380614	3	3|3 B	Intu	inturned planar cell polarity protein	Intu	inturned planar cell polarity protein	protein-coding	+2s
1835	1435	114052442	Mink1	12.858	12.5774	12.7177	0.334338	1.2147	1.2147	I_KnockIn_1Way up vs T_WT	-1.34699	1.98747	0.2806	12.858	50932	11	11|11 B4	Mink1	misshapen-like kinase 1 (zebrafish)	Mink1	misshapen-like kinase 1 (zebrafish)	protein-coding	+2s
664	1436	18390321	Rpa1	14.3803	14.293	14.3367	0.334702	1.06238	1.06238	I_KnockIn_1Way up vs T_WT	-1.09725	1.23841	0.0873	14.3803	68275	11	11 B5|11 45.79 cM	Rpa1	replication protein A1	Rpa1	replication protein A1	protein-coding	+0.5s
1266	1437	31982175	Tmem161b	13.985	14.1006	14.0428	0.335006	0.92302	-1.0834	I_KnockIn_1Way down vs T_WT	-1.32738	1.13088	-0.115567	13.985	72745	13	13|13 C3	Tmem161b	transmembrane protein 161B	Tmem161b	transmembrane protein 161B	protein-coding	-0.5s
4123	1438	594542444	Ogt	14.7989	14.8976	14.8483	0.335021	0.933874	-1.07081	I_KnockIn_1Way down vs T_WT	-1.27364	1.11077	-0.0987	14.7989	108155	X	X|X D	Ogt	O-linked N-acetylglucosamine (GlcNAc) transferase (UDP-N-acetylglucosamine:polypeptide-N-acetylglucosaminyl transferase)	Ogt	O-linked N-acetylglucosamine (GlcNAc) transferase (UDP-N-acetylglucosamine:polypeptide-N-acetylglucosaminyl transferase)	protein-coding	-0.5s
297	1439	6756053	Zpr1	14.7368	14.9687	14.8528	0.335475	0.851493	-1.17441	I_KnockIn_1Way down vs T_WT	-1.76618	1.28056	-0.231933	14.7368	22687	9	9|9 A5.2	Zpr1	ZPR1 zinc finger	Zpr1	ZPR1 zinc finger	protein-coding	-1s
3129	1440	568907719	Ankzf1	13.678	13.8751	13.7766	0.335512	0.872302	-1.14639	I_KnockIn_1Way down vs T_WT	-1.62161	1.2339	-0.1971	13.678	52231	1	1 C3|1 38.62 cM	Ankzf1	ankyrin repeat and zinc finger domain containing 1	Ankzf1	ankyrin repeat and zinc finger domain containing 1	protein-coding	-1s
1659	1441	84490394	Sptb	14.8389	14.5824	14.7106	0.33557	1.19455	1.19455	I_KnockIn_1Way up vs T_WT	-1.31463	1.8759	0.256467	14.8389	20741	12	12 C3|12 33.73 cM	Sptb	spectrin beta, erythrocytic	Sptb	spectrin beta, erythrocytic	protein-coding	+2s
2331	1442	165972325	Cers4	15.6402	15.4611	15.5506	0.33564	1.13215	1.13215	I_KnockIn_1Way up vs T_WT	-1.21052	1.5516	0.179067	15.6402	67260	8	8|8 A1.2	Cers4	ceramide synthase 4	Cers4	ceramide synthase 4	protein-coding	+1s
2457	1443	224922835	Specc1l	13.6129	13.465	13.5389	0.335712	1.10796	1.10796	I_KnockIn_1Way up vs T_WT	-1.17098	1.43745	0.1479	13.6129	74392	10	10|10 C1	Specc1l	sperm antigen with calponin homology and coiled-coil domains 1-like	Specc1l	sperm antigen with calponin homology and coiled-coil domains 1-like	protein-coding	+1s
1153	1444	31543330	Nnt	14.6797	14.5116	14.5956	0.336059	1.12363	1.12363	I_KnockIn_1Way up vs T_WT	-1.19687	1.5111	0.168167	14.6797	18115	13	13 67.21 cM|13 D2	Nnt	nicotinamide nucleotide transhydrogenase	Nnt	nicotinamide nucleotide transhydrogenase	protein-coding	+1s
3863	1445	568990536	Fbxl7	16.461	19.0087	17.7349	0.336138	0.171024	-5.84715	I_KnockIn_1Way down vs T_WT	-520.789	15.2326	-2.54773	16.461	448987	15	15|15 B1	Fbxl7	F-box and leucine-rich repeat protein 7	Fbxl7	F-box and leucine-rich repeat protein 7	protein-coding	= -6s
2752	1446	257467675	Acad12	15.9946	16.085	16.0398	0.336347	0.939219	-1.06471	I_KnockIn_1Way down vs T_WT	-1.24882	1.10162	-0.0904667	15.9946	338350	5	5|5 F	Acad12	acyl-Coenzyme A dehydrogenase family, member 12	Acad12	acyl-Coenzyme A dehydrogenase family, member 12	protein-coding	-0.5s
1336	1447	33859722	Tmx1	14.6804	14.3168	14.4986	0.336685	1.28666	1.28666	I_KnockIn_1Way up vs T_WT	-1.47629	2.444	0.363633	14.6804	72736	12	12|12 C2	Tmx1	thioredoxin-related transmembrane protein 1	Tmx1	thioredoxin-related transmembrane protein 1	protein-coding	+2s
950	1448	24418933	Acsf2	14.9466	14.8545	14.9006	0.336955	1.06587	1.06587	I_KnockIn_1Way up vs T_WT	-1.10373	1.25392	0.0920333	14.9466	264895	11	11|11 D	Acsf2	acyl-CoA synthetase family member 2	Acsf2	acyl-CoA synthetase family member 2	protein-coding	+0.5s
557	1449	13385692	Gpatch1	13.9671	14.2139	14.0905	0.337042	0.842744	-1.1866	I_KnockIn_1Way down vs T_WT	-1.83485	1.30314	-0.246833	13.9671	67471	7	7|7 B1	Gpatch1	G patch domain containing 1	Gpatch1	G patch domain containing 1	protein-coding	-1s
800	1450	21313396	Mmab	15.2893	15.5785	15.4339	0.337101	0.818318	-1.22202	I_KnockIn_1Way down vs T_WT	-2.03679	1.36393	-0.289267	15.2893	77697	5	5|5 F	Mmab	methylmalonic aciduria (cobalamin deficiency) cblB type homolog (human)	Mmab	methylmalonic aciduria (cobalamin deficiency) cblB type homolog (human)	protein-coding	-2s
175	1451	6753448	Tpp1	15.7836	15.5453	15.6645	0.337585	1.1796	1.1796	I_KnockIn_1Way up vs T_WT	-1.29196	1.79771	0.2383	15.7836	12751	7	7 E3|7 55.97 cM	Tpp1	tripeptidyl peptidase I	Tpp1	tripeptidyl peptidase I	protein-coding	+1s
345	1452	7657067	Ero1l	12.0698	12.3821	12.2259	0.337653	0.805375	-1.24166	I_KnockIn_1Way down vs T_WT	-2.15686	1.399	-0.312267	12.0698	50527	14	14|14 C-D	Ero1l	ERO1-like (S. cerevisiae)	Ero1l	ERO1-like (S. cerevisiae)	protein-coding	-2s
2581	1453	237681204	Plekha6	14.2559	14.4778	14.3668	0.33784	0.857435	-1.16627	I_KnockIn_1Way down vs T_WT	-1.727	1.26968	-0.2219	14.2559	240753	1	1|1 E4	Plekha6	pleckstrin homology domain containing, family A member 6	Plekha6	pleckstrin homology domain containing, family A member 6	protein-coding	-1s
1605	1454	71725355	Zc3h18	12.866	13.0611	12.9635	0.337843	0.873492	-1.14483	I_KnockIn_1Way down vs T_WT	-1.61685	1.23364	-0.195133	12.866	76014	8	8|8 E1	Zc3h18	zinc finger CCCH-type containing 18	Zc3h18	zinc finger CCCH-type containing 18	protein-coding	-1s
2953	1455	357394934	Nono	15.7356	15.6107	15.6731	0.337864	1.09046	1.09046	I_KnockIn_1Way up vs T_WT	-1.1439	1.36021	0.124933	15.7356	53610	X	X|X D	Nono	non-POU-domain-containing, octamer binding protein	Nono	non-POU-domain-containing, octamer binding protein	protein-coding	+1s
1842	1456	114205431	Abce1	14.1419	14.0076	14.0747	0.338134	1.09753	1.09753	I_KnockIn_1Way up vs T_WT	-1.15562	1.39204	0.134267	14.1419	24015	8	8|8 C	Abce1	ATP-binding cassette, sub-family E (OABP), member 1	Abce1	ATP-binding cassette, sub-family E (OABP), member 1	protein-coding	+1s
306	1457	7106303	Ehd1	15.2816	15.1505	15.216	0.338358	1.09513	1.09513	I_KnockIn_1Way up vs T_WT	-1.15182	1.38139	0.1311	15.2816	13660	19	19 A|19 4.4 cM	Ehd1	EH-domain containing 1	Ehd1	EH-domain containing 1	protein-coding	+1s
1965	1458	124486845	Prr19	16.2999	16.1513	16.2256	0.338568	1.10847	1.10847	I_KnockIn_1Way up vs T_WT	-1.17387	1.44234	0.148567	16.2999	623131	7	7|7 A3	Prr19	proline rich 19	Prr19	proline rich 19	protein-coding	+1s
279	1459	6755690	Stxbp3a	14.4699	14.5646	14.5173	0.338882	0.93651	-1.06779	I_KnockIn_1Way down vs T_WT	-1.26292	1.10764	-0.0946333	14.4699	20912	3	3|3 F3	Stxbp3a	syntaxin binding protein 3	Stxbp3	syntaxin binding protein 3	protein-coding	-0.5s
2746	1460	257196209	Rpp30	13.7649	13.403	13.5839	0.33912	1.28509	1.28509	I_KnockIn_1Way up vs T_WT	-1.47889	2.44232	0.361867	13.7649	54364	19	19|19 C2	Rpp30	ribonuclease P/MRP 30 subunit	Rpp30	ribonuclease P/MRP 30 subunit	protein-coding	+2s
1223	1461	31980988	Arl2	15.5917	15.4951	15.5434	0.339496	1.06925	1.06925	I_KnockIn_1Way up vs T_WT	-1.11027	1.26937	0.0966	15.5917	56327	19	19|19 A	Arl2	ADP-ribosylation factor-like 2	Arl2	ADP-ribosylation factor-like 2	protein-coding	+0.5s
440	1462	10946680	Fmod	8.82059	9.11982	8.9702	0.339612	0.812684	-1.23049	I_KnockIn_1Way down vs T_WT	-2.09385	1.3829	-0.299233	8.82059	14264	1	1 E4|1 58.09 cM	Fmod	fibromodulin	Fmod	fibromodulin	protein-coding	-2s
2926	1463	334724453	Trip10	14.3718	14.5007	14.4362	0.340058	0.914486	-1.09351	I_KnockIn_1Way down vs T_WT	-1.3754	1.15022	-0.128967	14.3718	106628	17	17|17 D	Trip10	thyroid hormone receptor interactor 10	Trip10	thyroid hormone receptor interactor 10	protein-coding	-1s
3674	1464	568966729	Hk1	16.0652	16.1711	16.1181	0.340321	0.929204	-1.07619	I_KnockIn_1Way down vs T_WT	-1.29944	1.12196	-0.105933	16.0652	15275	10	10 B4|10 32.37 cM	Hk1	hexokinase 1	Hk1	hexokinase 1	protein-coding	-0.5s
3210	1465	568914646	Golga2	13.8379	13.7424	13.7902	0.340343	1.06844	1.06844	I_KnockIn_1Way up vs T_WT	-1.10933	1.26636	0.0955	13.8379	99412	2	2|2 B	Golga2	golgi autoantigen, golgin subfamily a, 2	Golga2	golgi autoantigen, golgin subfamily a, 2	protein-coding	+0.5s
2235	1466	160707925	Anxa3	15.4627	15.2544	15.3585	0.340834	1.15538	1.15538	I_KnockIn_1Way up vs T_WT	-1.25458	1.67474	0.208367	15.4627	11745	5	5 E3|5 47.29 cM	Anxa3	annexin A3	Anxa3	annexin A3	protein-coding	+1s
370	1467	8394539	Wbp2	15.8959	15.7953	15.8456	0.340846	1.07227	1.07227	I_KnockIn_1Way up vs T_WT	-1.1158	1.28291	0.100667	15.8959	22378	11	11|11 E2	Wbp2	WW domain binding protein 2	Wbp2	WW domain binding protein 2	protein-coding	+0.5s
3351	1468	568932204	Arid1a	15.6317	16.0481	15.8399	0.340897	0.749292	-1.33459	I_KnockIn_1Way down vs T_WT	-2.80273	1.57356	-0.4164	15.6317	93760	4	4|4 D3	Arid1a	AT rich interactive domain 1A (SWI-like)	Arid1a	AT rich interactive domain 1A (SWI-like)	protein-coding	-2s
2669	1469	254553424	Thoc3	15.2712	15.1878	15.2295	0.341111	1.05956	1.05956	I_KnockIn_1Way up vs T_WT	-1.09521	1.22956	0.0834667	15.2712	73666	13	13|13 B2	Thoc3	THO complex 3	Thoc3	THO complex 3	protein-coding	+0.5s
451	1470	11230778	Tmod1	15.2458	14.9732	15.1095	0.341264	1.20795	1.20795	I_KnockIn_1Way up vs T_WT	-1.34604	1.96408	0.272567	15.2458	21916	4	4 B1|4 24.49 cM	Tmod1	tropomodulin 1	Tmod1	tropomodulin 1	protein-coding	+2s
2334	1471	166235165	Syp	14.7647	14.8984	14.8316	0.341286	0.911491	-1.0971	I_KnockIn_1Way down vs T_WT	-1.39254	1.15694	-0.1337	14.7647	20977	X	X 3.44 cM|X A-D	Syp	synaptophysin	Syp	synaptophysin	protein-coding	-1s
2207	1472	160333229	Capn1	14.4674	14.7702	14.6188	0.341327	0.81064	-1.23359	I_KnockIn_1Way down vs T_WT	-2.1173	1.39136	-0.302867	14.4674	12333	19	19 A|19 4.34 cM	Capn1	calpain 1	Capn1	calpain 1	protein-coding	-2s
1063	1473	29611667	Plekhf2	13.1796	13.3184	13.249	0.34157	0.908274	-1.10099	I_KnockIn_1Way down vs T_WT	-1.41047	1.16358	-0.1388	13.1796	71801	4	4|4 A1	Plekhf2	pleckstrin homology domain containing, family F (with FYVE domain) member 2	Plekhf2	pleckstrin homology domain containing, family F (with FYVE domain) member 2	protein-coding	-1s
3941	1474	568997279	Gabpa	15.3032	15.2472	15.2752	0.341633	1.0396	1.0396	I_KnockIn_1Way up vs T_WT	-1.06309	1.14896	0.0560333	15.3032	14390	16	16 C3-4|16 46.92 cM	Gabpa	GA repeat binding protein, alpha	Gabpa	GA repeat binding protein, alpha	protein-coding	+0.5s
1050	1475	29150272	Sec13	12.5619	12.4258	12.4939	0.3417	1.09893	1.09893	I_KnockIn_1Way up vs T_WT	-1.16024	1.40117	0.1361	12.5619	110379	6	6 E3|6 52.84 cM	Sec13	SEC13 homolog, nuclear pore and COPII coat complex component	Sec13	SEC13 homolog, nuclear pore and COPII coat complex component	protein-coding	+1s
2798	1476	268607522	Wipf3	13.9355	14.1686	14.052	0.341743	0.850824	-1.17533	I_KnockIn_1Way down vs T_WT	-1.78187	1.2899	-0.233067	13.9355	330319	6	6|6 B3	Wipf3	WAS/WASL interacting protein family, member 3	Wipf3	WAS/WASL interacting protein family, member 3	protein-coding	-1s
4108	1477	576067768	Fhod3	14.8376	14.6769	14.7573	0.342059	1.11778	1.11778	I_KnockIn_1Way up vs T_WT	-1.19204	1.48936	0.160633	14.8376	225288	18	18|18 A2	Fhod3	formin homology 2 domain containing 3	Fhod3	formin homology 2 domain containing 3	protein-coding	+1s
3007	1478	474451702	Fam134b	15.3755	15.4754	15.4254	0.342382	0.933119	-1.07167	I_KnockIn_1Way down vs T_WT	-1.28119	1.11555	-0.0998667	15.3755	66270	15	15|15 B1	Fam134b	family with sequence similarity 134, member B	Fam134b	family with sequence similarity 134, member B	protein-coding	-0.5s
2856	1479	291219869	Nova2	14.1811	14.3552	14.2682	0.342848	0.886341	-1.12823	I_KnockIn_1Way down vs T_WT	-1.5407	1.21037	-0.174067	14.1811	384569	7	7|7 A3	Nova2	neuro-oncological ventral antigen 2	Nova2	neuro-oncological ventral antigen 2	protein-coding	-1s
645	1480	17975508	Gbe1	15.3618	15.029	15.1954	0.34302	1.25943	1.25943	I_KnockIn_1Way up vs T_WT	-1.44086	2.28543	0.332767	15.3618	74185	16	16 C2|16 40.19 cM	Gbe1	glucan (1,4-alpha-), branching enzyme 1	Gbe1	glucan (1,4-alpha-), branching enzyme 1	protein-coding	+2s
221	1481	6754564	Phyh	14.544	14.7957	14.6699	0.343038	0.839887	-1.19064	I_KnockIn_1Way down vs T_WT	-1.8688	1.31827	-0.251733	14.544	16922	2	2|2 A1	Phyh	phytanoyl-CoA hydroxylase	Phyh	phytanoyl-CoA hydroxylase	protein-coding	-2s
3741	1482	568974262	Naglu	14.8476	14.6232	14.7354	0.343263	1.16835	1.16835	I_KnockIn_1Way up vs T_WT	-1.27967	1.74679	0.224467	14.8476	27419	11	11|11 D	Naglu	alpha-N-acetylglucosaminidase (Sanfilippo disease IIIB)	Naglu	alpha-N-acetylglucosaminidase (Sanfilippo disease IIIB)	protein-coding	+1s
2805	1483	269784741	Mrpl33	16.7754	16.8979	16.8366	0.343277	0.918552	-1.08867	I_KnockIn_1Way down vs T_WT	-1.35605	1.14415	-0.122567	16.7754	66845	5	5|5 B1	Mrpl33	mitochondrial ribosomal protein L33	Mrpl33	mitochondrial ribosomal protein L33	protein-coding	-0.5s
44	1484	6678303	Tfam	17.2694	17.7081	17.4887	0.343645	0.737816	-1.35535	I_KnockIn_1Way down vs T_WT	-2.9765	1.62032	-0.438667	17.2694	21780	10	10 B5|10 36.83 cM	Tfam	transcription factor A, mitochondrial	Tfam	transcription factor A, mitochondrial	protein-coding	-2s
3123	1485	568907108	Sf3b1	14.0293	13.8882	13.9588	0.343804	1.10277	1.10277	I_KnockIn_1Way up vs T_WT	-1.16809	1.42052	0.141133	14.0293	81898	1	1 C1.2|1 27.98 cM	Sf3b1	splicing factor 3b, subunit 1	Sf3b1	splicing factor 3b, subunit 1	protein-coding	+1s
3467	1486	568943658	LOC102637099	14.605	14.4941	14.5495	0.343954	1.07993	1.07993	I_KnockIn_1Way up vs T_WT	-1.12997	1.31782	0.110933	14.605	102637099	6	6|6	LOC102637099	predicted gene, 38495	Gm38495	predicted gene, 38495	protein-coding	+0.5s
1363	1487	34538598	ND1	15.9693	15.7571	15.8632	0.343999	1.15845	1.15845	I_KnockIn_1Way up vs T_WT	-1.26337	1.69545	0.2122	15.9693	17716	MT	-	ND1	NADH dehydrogenase subunit 1	mt-Nd1	NADH dehydrogenase 1, mitochondrial	protein-coding	+1s
1834	1488	113930720	Mrc2	12.3736	12.5552	12.4644	0.344135	0.881745	-1.13411	I_KnockIn_1Way down vs T_WT	-1.5712	1.22157	-0.181567	12.3736	17534	11	11|11 E1	Mrc2	mannose receptor, C type 2	Mrc2	mannose receptor, C type 2	protein-coding	-1s
732	1489	20452462	Ttc1	15.3646	15.489	15.4268	0.344263	0.917385	-1.09005	I_KnockIn_1Way down vs T_WT	-1.36294	1.14705	-0.1244	15.3646	66827	11	11|11 B1.1	Ttc1	tetratricopeptide repeat domain 1	Ttc1	tetratricopeptide repeat domain 1	protein-coding	-1s
1093	1490	30425062	Lyrm2	12.2484	12.9215	12.5849	0.344529	0.627143	-1.59453	I_KnockIn_1Way down vs T_WT	-5.34545	2.10241	-0.673133	12.2484	108755	4	4|4 A5	Lyrm2	LYR motif containing 2	Lyrm2	LYR motif containing 2	protein-coding	-3s
3403	1491	568937089	Eif2b1	15.3455	15.1791	15.2623	0.344796	1.1222	1.1222	I_KnockIn_1Way up vs T_WT	-1.20178	1.51345	0.166333	15.3455	209354	5	5 F|5 63.67 cM	Eif2b1	eukaryotic translation initiation factor 2B, subunit 1 (alpha)	Eif2b1	eukaryotic translation initiation factor 2B, subunit 1 (alpha)	protein-coding	+1s
3472	1492	568944196	Abcc9	14.4933	14.1093	14.3013	0.3449	1.30495	1.30495	I_KnockIn_1Way up vs T_WT	-1.52883	2.60346	0.384	14.4933	20928	6	6 G2|6 74.35 cM	Abcc9	ATP-binding cassette, sub-family C (CFTR/MRP), member 9	Abcc9	ATP-binding cassette, sub-family C (CFTR/MRP), member 9	protein-coding	+2s
2057	1493	145207948	Trim25	15.2357	15.1352	15.1854	0.345496	1.07212	1.07212	I_KnockIn_1Way up vs T_WT	-1.11775	1.28479	0.100467	15.2357	217069	11	11|11 C	Trim25	tripartite motif-containing 25	Trim25	tripartite motif-containing 25	protein-coding	+0.5s
3457	1494	568942574	Eefsec	13.3688	13.1352	13.252	0.345787	1.17574	1.17574	I_KnockIn_1Way up vs T_WT	-1.29573	1.79117	0.233567	13.3688	65967	6	6|6 D2	Eefsec	eukaryotic elongation factor, selenocysteine-tRNA-specific	Eefsec	eukaryotic elongation factor, selenocysteine-tRNA-specific	protein-coding	+1s
3867	1495	568991032	Cyb5r3	15.9196	16.0348	15.9772	0.346129	0.923297	-1.08308	I_KnockIn_1Way down vs T_WT	-1.33307	1.13641	-0.115133	15.9196	109754	15	15 E|15 39.4 cM	Cyb5r3	cytochrome b5 reductase 3	Cyb5r3	cytochrome b5 reductase 3	protein-coding	-0.5s
2354	1496	170014725	Bdh1	15.3752	15.518	15.4466	0.346332	0.90576	-1.10405	I_KnockIn_1Way down vs T_WT	-1.42859	1.17201	-0.1428	15.3752	71911	16	16|16 B2	Bdh1	3-hydroxybutyrate dehydrogenase, type 1	Bdh1	3-hydroxybutyrate dehydrogenase, type 1	protein-coding	-1s
2081	1497	148540106	Mut	15.8204	15.6448	15.7326	0.346388	1.12938	1.12938	I_KnockIn_1Way up vs T_WT	-1.21549	1.55036	0.175533	15.8204	17850	17	17 19.55 cM|17 C-D	Mut	methylmalonyl-Coenzyme A mutase	Mut	methylmalonyl-Coenzyme A mutase	protein-coding	+1s
4057	1498	569011477	Tex13a	15.7989	15.0921	15.4455	0.346393	1.63226	1.63226	I_KnockIn_1Way up vs T_WT	-2.19432	5.84624	0.706867	15.7989	67944	X	X|X F1	Tex13a	testis expressed 13A	Tex13a	testis expressed 13A	protein-coding	+3s
1861	1499	116089273	Gdi2	15.0138	14.8476	14.9307	0.347236	1.12215	1.12215	I_KnockIn_1Way up vs T_WT	-1.20375	1.51579	0.166267	15.0138	14569	13	13|13 A1	Gdi2	guanosine diphosphate (GDP) dissociation inhibitor 2	Gdi2	guanosine diphosphate (GDP) dissociation inhibitor 2	protein-coding	+1s
50	1500	6678369	Tnnc1	15.1738	15.9327	15.5533	0.3476	0.590947	-1.6922	I_KnockIn_1Way down vs T_WT	-6.68354	2.33401	-0.7589	15.1738	21924	14	14 B|14 19.09 cM	Tnnc1	troponin C, cardiac/slow skeletal	Tnnc1	troponin C, cardiac/slow skeletal	protein-coding	-6s
1784	1501	110625975	Pdk1	15.5066	15.1129	15.3097	0.347664	1.31376	1.31376	I_KnockIn_1Way up vs T_WT	-1.55242	2.67942	0.3937	15.5066	228026	2	2|2 C3	Pdk1	pyruvate dehydrogenase kinase, isoenzyme 1	Pdk1	pyruvate dehydrogenase kinase, isoenzyme 1	protein-coding	+2s
1109	1502	30725770	Wdr92	12.6935	12.9479	12.8207	0.347724	0.838336	-1.19284	I_KnockIn_1Way down vs T_WT	-1.89068	1.32878	-0.2544	12.6935	103784	11	11|11 A2	Wdr92	WD repeat domain 92	Wdr92	WD repeat domain 92	protein-coding	-2s
438	1503	10946646	Itgax	17.8153	17.3537	17.5845	0.347955	1.37704	1.37704	I_KnockIn_1Way up vs T_WT	-1.67565	3.17742	0.461567	17.8153	16411	7	7|7 F3	Itgax	integrin alpha X	Itgax	integrin alpha X	protein-coding	+2s
298	1504	6806903	Atp2a2	14.1315	14.3394	14.2355	0.348281	0.865817	-1.15498	I_KnockIn_1Way down vs T_WT	-1.68358	1.26208	-0.207867	14.1315	11938	5	5 62.38 cM|5 F	Atp2a2	ATPase, Ca++ transporting, cardiac muscle, slow twitch 2	Atp2a2	ATPase, Ca++ transporting, cardiac muscle, slow twitch 2	protein-coding	-1s
1080	1505	30089688	Arrb1	12.5784	12.3994	12.4889	0.348468	1.13207	1.13207	I_KnockIn_1Way up vs T_WT	-1.22206	1.56618	0.178967	12.5784	109689	7	7 E2|7 54.09 cM	Arrb1	arrestin, beta 1	Arrb1	arrestin, beta 1	protein-coding	+1s
941	1506	23956140	Gdpd1	14.6676	14.4981	14.5829	0.348629	1.12464	1.12464	I_KnockIn_1Way up vs T_WT	-1.20926	1.5295	0.169467	14.6676	66569	11	11|11 C	Gdpd1	glycerophosphodiester phosphodiesterase domain containing 1	Gdpd1	glycerophosphodiester phosphodiesterase domain containing 1	protein-coding	+1s
155	1507	6753036	Aldh2	16.6844	16.8808	16.7826	0.349021	0.872726	-1.14584	I_KnockIn_1Way down vs T_WT	-1.6369	1.24674	-0.1964	16.6844	11669	5	5|5 F-G1	Aldh2	aldehyde dehydrogenase 2, mitochondrial	Aldh2	aldehyde dehydrogenase 2, mitochondrial	protein-coding	-1s
1980	1508	124487277	Rbm24	14.3828	14.5213	14.452	0.349251	0.908505	-1.10071	I_KnockIn_1Way down vs T_WT	-1.41551	1.16834	-0.138433	14.3828	666794	13	13|13 A5	Rbm24	RNA binding motif protein 24	Rbm24	RNA binding motif protein 24	protein-coding	-1s
3442	1509	568941435	Usp5	14.3643	14.4865	14.4254	0.349708	0.918786	-1.08839	I_KnockIn_1Way down vs T_WT	-1.35931	1.14749	-0.1222	14.3643	22225	6	6 F2|6 59.17 cM	Usp5	ubiquitin specific peptidase 5 (isopeptidase T)	Usp5	ubiquitin specific peptidase 5 (isopeptidase T)	protein-coding	-0.5s
1598	1510	71061455	Dnm1l	14.127	13.9072	14.0171	0.34991	1.16457	1.16457	I_KnockIn_1Way up vs T_WT	-1.281	1.73733	0.2198	14.127	74006	16	16|16 A2	Dnm1l	dynamin 1-like	Dnm1l	dynamin 1-like	protein-coding	+1s
1550	1511	61888842	Pard3	12.7293	12.9103	12.8198	0.350093	0.882071	-1.1337	I_KnockIn_1Way down vs T_WT	-1.57628	1.22643	-0.181033	12.7293	93742	8	8 E2|8 74.66 cM	Pard3	par-3 family cell polarity regulator	Pard3	par-3 family cell polarity regulator	protein-coding	-1s
2388	1512	172072617	Fkbp9	14.1252	13.9954	14.0603	0.350452	1.09417	1.09417	I_KnockIn_1Way up vs T_WT	-1.15786	1.3862	0.129833	14.1252	27055	6	6 B3|6 27.74 cM	Fkbp9	FK506 binding protein 9	Fkbp9	FK506 binding protein 9	protein-coding	+1s
907	1513	22164768	Ccdc25	13.5226	13.4316	13.4771	0.350459	1.06508	1.06508	I_KnockIn_1Way up vs T_WT	-1.10816	1.2571	0.0909667	13.5226	67179	14	14|14 D1	Ccdc25	coiled-coil domain containing 25	Ccdc25	coiled-coil domain containing 25	protein-coding	+0.5s
2643	1514	253735731	Fis1	13.3434	13.6289	13.4862	0.350525	0.820495	-1.21878	I_KnockIn_1Way down vs T_WT	-2.05038	1.38034	-0.285433	13.3434	66437	5	5|5 G1	Fis1	fission, mitochondrial 1	Fis1	fission, mitochondrial 1	protein-coding	-2s
1502	1515	55742711	Ehd2	15.7809	15.8985	15.8397	0.350701	0.92172	-1.08493	I_KnockIn_1Way down vs T_WT	-1.34436	1.14213	-0.1176	15.7809	259300	7	7 A2|7 8.65 cM	Ehd2	EH-domain containing 2	Ehd2	EH-domain containing 2	protein-coding	-0.5s
3783	1516	568979112	Abcd4	13.2329	13.0021	13.1175	0.3512	1.17351	1.17351	I_KnockIn_1Way up vs T_WT	-1.29867	1.78844	0.230833	13.2329	19300	12	12 D1|12 39.3 cM	Abcd4	ATP-binding cassette, sub-family D (ALD), member 4	Abcd4	ATP-binding cassette, sub-family D (ALD), member 4	protein-coding	+1s
2797	1517	268370244	Mybpc2	15.1498	14.1656	14.6577	0.351475	1.97817	1.97817	I_KnockIn_1Way up vs T_WT	-3.05072	11.9379	0.984167	15.1498	233199	7	7|7 B4	Mybpc2	myosin binding protein C, fast-type	Mybpc2	myosin binding protein C, fast-type	protein-coding	+6s
162	1518	6753138	Atp1b1	16.7943	17.0203	16.9073	0.351581	0.855022	-1.16956	I_KnockIn_1Way down vs T_WT	-1.7673	1.29201	-0.225967	16.7943	11931	1	1 H2.2|1 71.75 cM	Atp1b1	ATPase, Na+/K+ transporting, beta 1 polypeptide	Atp1b1	ATPase, Na+/K+ transporting, beta 1 polypeptide	protein-coding	-1s
1199	1519	31560731	Atp6v1a	14.4804	14.5805	14.5305	0.351595	0.932968	-1.07185	I_KnockIn_1Way down vs T_WT	-1.28694	1.12019	-0.1001	14.4804	11964	16	16|16 B4	Atp6v1a	ATPase, H+ transporting, lysosomal V1 subunit A	Atp6v1a	ATPase, H+ transporting, lysosomal V1 subunit A	protein-coding	-0.5s
2672	1520	254587936	Mrps28	13.9292	14.1144	14.0218	0.351833	0.879527	-1.13697	I_KnockIn_1Way down vs T_WT	-1.59507	1.23389	-0.1852	13.9292	66230	3	3|3 A1	Mrps28	mitochondrial ribosomal protein S28	Mrps28	mitochondrial ribosomal protein S28	protein-coding	-1s
2745	1521	257196203	Zbtb20	14.3523	14.2918	14.3221	0.351873	1.04283	1.04283	I_KnockIn_1Way up vs T_WT	-1.07108	1.16479	0.0605	14.3523	56490	16	16 B4|16 28.44 cM	Zbtb20	zinc finger and BTB domain containing 20	Zbtb20	zinc finger and BTB domain containing 20	protein-coding	+0.5s
124	1522	6680724	Arf6	15.1076	15.265	15.1863	0.351885	0.896619	-1.1153	I_KnockIn_1Way down vs T_WT	-1.48728	1.19566	-0.157433	15.1076	11845	12	12|12 C2	Arf6	ADP-ribosylation factor 6	Arf6	ADP-ribosylation factor 6	protein-coding	-1s
1743	1523	96975138	Hprt	14.6169	14.4517	14.5343	0.351956	1.1213	1.1213	I_KnockIn_1Way up vs T_WT	-1.20626	1.51664	0.165167	14.6169	15452	X	X 29.31 cM|X A6	Hprt	hypoxanthine guanine phosphoribosyl transferase	Hprt	hypoxanthine guanine phosphoribosyl transferase	protein-coding	+1s
1709	1524	87239972	Lipe	14.632	14.4614	14.5467	0.35228	1.12555	1.12555	I_KnockIn_1Way up vs T_WT	-1.21406	1.53805	0.170633	14.632	16890	7	7 A3|7 13.78 cM	Lipe	lipase, hormone sensitive	Lipe	lipase, hormone sensitive	protein-coding	+1s
1149	1525	31542956	Ube2k	14.3198	14.4776	14.3987	0.352408	0.896391	-1.11558	I_KnockIn_1Way down vs T_WT	-1.48918	1.19658	-0.1578	14.3198	53323	5	5 C3.1|5 33.72 cM	Ube2k	ubiquitin-conjugating enzyme E2K	Ube2k	ubiquitin-conjugating enzyme E2K	protein-coding	-1s
2940	1526	347582639	Fam175b	14.3505	14.4447	14.3976	0.352503	0.936792	-1.06747	I_KnockIn_1Way down vs T_WT	-1.26841	1.11313	-0.0942	14.3505	109359	7	7|7 F3	Fam175b	family with sequence similarity 175, member B	Fam175b	family with sequence similarity 175, member B	protein-coding	-0.5s
7	1527	6671519	Adssl1	16.0672	16.3405	16.2038	0.352555	0.827387	-1.20862	I_KnockIn_1Way down vs T_WT	-1.99379	1.36489	-0.273367	16.0672	11565	12	12|12 F1	Adssl1	adenylosuccinate synthetase like 1	Adssl1	adenylosuccinate synthetase like 1	protein-coding	-2s
3852	1528	568988264	Acin1	14.176	14.0667	14.1213	0.352673	1.0787	1.0787	I_KnockIn_1Way up vs T_WT	-1.1325	1.31779	0.1093	14.176	56215	14	14|14 C3	Acin1	apoptotic chromatin condensation inducer 1	Acin1	apoptotic chromatin condensation inducer 1	protein-coding	+0.5s
311	1529	7110693	Prkaca	16.5273	16.2512	16.3893	0.353276	1.21094	1.21094	I_KnockIn_1Way up vs T_WT	-1.37036	2.00948	0.276133	16.5273	18747	8	8|8 C3	Prkaca	protein kinase, cAMP dependent, catalytic, alpha	Prkaca	protein kinase, cAMP dependent, catalytic, alpha	protein-coding	+2s
4159	1530	667751602	Ap1g1	15.6127	15.4737	15.5432	0.353477	1.10119	1.10119	I_KnockIn_1Way up vs T_WT	-1.1721	1.42132	0.139067	15.6127	11765	8	8 D3|8 57.26 cM	Ap1g1	adaptor protein complex AP-1, gamma 1 subunit	Ap1g1	adaptor protein complex AP-1, gamma 1 subunit	protein-coding	+1s
[truncated: 2,638 more rows]
